# Supplementary material for: Halostachys caspica pathogenesis-related protein 10 acts as a cytokinin reservoir to regulate plant growth and development
Source: Front Plant Sci. 2023 Apr 26;14:1116985. doi: 10.3389/fpls.2023.1116985 (PMC10169677; doi:10.3389/fpls.2023.1116985)
Supplement: Supplementary file 1 [file Table_1.xlsx]

## Sheet: Table S1
Supplemental Table 2 Differential expression genes of Wild-Type and Transgenic HcPR10 Arabidopsis.
GeneID	OE-Expression	WT-Expression	log2FoldChange(OE/WT)	Pvalue	Padj	Significant	Up/Down-Regulation(OE/WT)
AT2G26010	1.04044	0	7.46037	9.70923e-05	0.0289036	TRUE	Up
AT4G15700	0.454513	0	6.27747	0.00036751	0.068667	TRUE	Up
AT5G53390	0.334339	0	5.84176	0.00184889	0.163817	TRUE	Up
AT2G07696	1.21132	0.0158278	5.80968	0.00085353	0.108242	TRUE	Up
Novel00096	0.284901	0	5.61582	0.0183861	0.572636	TRUE	Up
AT5G28345	0.264579	0	5.50841	0.00423194	0.262528	TRUE	Up
AT4G15670	0.262136	0	5.49844	0.00653362	0.327925	TRUE	Up
AT1G57850	0.240837	0	5.37537	0.00668267	0.332459	TRUE	Up
Novel00140	0.237418	0	5.359	0.0260789	0.682282	TRUE	Up
AT5G44420	24.1467	0.64549	5.26951	8.3233e-07	0.000893153	TRUE	Up
AT3G09985	0.192377	0	5.06033	0.0131389	0.481314	TRUE	Up
AT1G03020	0.71665	0.0161535	5.05481	0.000243544	0.0531732	TRUE	Up
AT5G59090	0.189934	0	5.04631	0.0403568	0.825167	TRUE	Up
AT2G26020	4.71934	0.143102	5.00199	2.27873e-06	0.00184666	TRUE	Up
AT2G34610	0.168635	0	4.87547	0.0223102	0.63195	TRUE	Up
ATCG00020	307.921	11.2629	4.79846	2.85749e-09	1.35633e-05	TRUE	Up
AT3G59930	0.570779	0.0161535	4.74361	0.00332308	0.23217	TRUE	Up
AT1G07050	0.5529	0.0161535	4.68304	0.000724305	0.099036	TRUE	Up
AT5G44430	2.51555	0.0965955	4.66281	0.000148616	0.0404748	TRUE	Up
AT5G60285	0.143916	0	4.65727	0.0318916	0.748855	TRUE	Up
AT5G38396	0.143916	0	4.65727	0.031887	0.748855	TRUE	Up
AT1G71450	0.142939	0	4.65108	0.0408357	0.830152	TRUE	Up
AT3G18670	0.142939	0	4.65108	0.0408573	0.830152	TRUE	Up
ATCG00340	24.2218	0.976898	4.64254	2.67277e-07	0.000440891	TRUE	Up
AT3G53250	1.14644	0.0478092	4.43297	0.000156277	0.0415397	TRUE	Up
ATCG00410	0.435168	0.0161535	4.33883	0.00716501	0.341536	TRUE	Up
ATCG00490	88.116	4.61476	4.27389	7.88557e-08	0.000201543	TRUE	Up
AT1G29490	0.714207	0.0319814	4.2612	0.00190033	0.165805	TRUE	Up
Novel00345	1.00497	0.0474835	4.24632	0.000508507	0.0844782	TRUE	Up
ATCG00540	3.48037	0.192214	4.15341	8.39463e-05	0.0268192	TRUE	Up
ATCG00350	24.9942	1.4447	4.12246	3.57662e-06	0.00237674	TRUE	Up
ATCG00280	32.4619	1.91087	4.10455	2.96985e-07	0.000440891	TRUE	Up
ATCG01100	2.70989	0.161535	4.07	0.00153481	0.151024	TRUE	Up
ATCG00580	2.8325	0.176386	3.97219	0.00141124	0.14653	TRUE	Up
Novel00281	0.332385	0.0158278	3.96326	0.0395	0.82231	TRUE	Up
ATCG00860	1.28127	0.0794649	3.91826	0.00255749	0.197158	TRUE	Up
AT2G41240	12.5815	0.848646	3.89863	5.39286e-08	0.000162894	TRUE	Up
AT5G59340	1.48274	0.0962698	3.89087	8.73456e-05	0.0271228	TRUE	Up
ATCG00720	7.93484	0.562117	3.82296	0.000130989	0.0370391	TRUE	Up
AT4G34550	1.412	0.0965955	3.80471	0.000632374	0.0925606	TRUE	Up
AT3G48360	27.064	2.02981	3.76724	8.98178e-06	0.00497381	TRUE	Up
AT5G03130	0.503462	0.0316557	3.76483	0.00391041	0.252777	TRUE	Up
AT2G38240	1.68957	0.129228	3.70123	0.00312704	0.22392	TRUE	Up
AT5G61350	0.888216	0.0646141	3.69965	0.000812463	0.104783	TRUE	Up
ATCG00270	14.4303	1.13843	3.67489	1.42875e-05	0.00753516	TRUE	Up
AT5G03350	30.0162	2.42062	3.66853	1.60578e-09	1.15218e-05	TRUE	Up
AT3G47180	0.262136	0.0158278	3.62891	0.0245287	0.662593	TRUE	Up
AT4G15660	0.836824	0.0636371	3.6147	0.0017978	0.161442	TRUE	Up
ATCG00730	5.63394	0.465521	3.61056	0.000177177	0.043932	TRUE	Up
ATCG00120	9.33189	0.785986	3.57869	7.73819e-05	0.0257109	TRUE	Up
ATCG00710	2.39685	0.208693	3.50025	0.00383836	0.251545	TRUE	Up
ATCG00830	7.86342	0.698379	3.48138	0.00344002	0.236153	TRUE	Up
ATCG00690	2.17242	0.192865	3.47663	0.000528177	0.0861171	TRUE	Up
AT1G47370	2.10833	0.19254	3.43998	8.29912e-05	0.0267715	TRUE	Up
AT1G13650	63.3229	5.90822	3.43269	7.83606e-10	8.67869e-06	TRUE	Up
AT4G06115	1.06027	0.0959441	3.40404	0.0012662	0.139362	TRUE	Up
ATCG01060	2.02899	0.19254	3.39323	0.00115012	0.131319	TRUE	Up
ATCG01010	1.03995	0.0962698	3.37285	0.00534167	0.298798	TRUE	Up
AT2G18010	0.548015	0.0481349	3.37279	0.00988306	0.407919	TRUE	Up
AT5G46830	0.380845	0.0319814	3.36495	0.0198411	0.594117	TRUE	Up
AT1G14250	51.3535	5.07755	3.3522	2.66568e-07	0.000440891	TRUE	Up
ATCG00030	1.0123	0.0959441	3.35096	0.00292263	0.214365	TRUE	Up
AT5G03550	0.215141	0.0161535	3.34678	0.0348242	0.778553	TRUE	Up
AT5G46140	0.215141	0.0161535	3.34678	0.0348268	0.778553	TRUE	Up
AT3G56970	6.68355	0.672586	3.31336	3.76472e-05	0.0150707	TRUE	Up
AT4G16740	0.980252	0.0962698	3.30297	0.0014072	0.14653	TRUE	Up
AT5G10210	6.43177	0.655455	3.29946	0.000208568	0.0492336	TRUE	Up
AT2G29470	5.13604	0.54922	3.2841	0.015281	0.520019	TRUE	Up
ATCG00550	2.61003	0.273633	3.24409	0.00230742	0.185632	TRUE	Up
ATCG00330	4.66033	0.497828	3.24002	0.000271383	0.0574329	TRUE	Up
AT5G21960	1.06936	0.112423	3.22308	0.0126741	0.470366	TRUE	Up
ATCG01210	5.22788	0.563094	3.21918	0.00288554	0.212583	TRUE	Up
AT1G04007	0.191888	0.0161535	3.19609	0.0463279	0.870633	TRUE	Up
AT3G23510	0.336782	0.0319814	3.18905	0.0169473	0.552051	TRUE	Up
AT3G05955	2.66074	0.290112	3.18641	0.00137444	0.145436	TRUE	Up
AT1G20190	19.3469	2.17701	3.17372	2.58557e-06	0.00199786	TRUE	Up
ATCG01050	3.72365	0.418038	3.16783	0.00134992	0.145436	TRUE	Up
AT4G13410	0.885285	0.0959441	3.15922	0.00367061	0.245544	TRUE	Up
ATCG00560	0.457933	0.0481349	3.12417	0.0112231	0.440779	TRUE	Up
AT2G14620	0.978298	0.113075	3.10389	0.0107654	0.430952	TRUE	Up
AT4G02850	1.64404	0.192865	3.07675	0.00245103	0.192525	TRUE	Up
AT4G34790	1.61786	0.19254	3.06903	0.00529348	0.29785	TRUE	Up
AT4G38825	4.21304	0.510399	3.05933	0.0100306	0.41293	TRUE	Up
AT3G07350	45.0673	5.52314	3.04603	1.02965e-07	0.000228075	TRUE	Up
AT5G26200	2.24687	0.273307	3.0447	0.000472469	0.0796058	TRUE	Up
ATCG00100	0.943028	0.112749	3.03818	0.0109029	0.434365	TRUE	Up
ATCG01110	0.798134	0.0962698	3.00071	0.0122334	0.461547	TRUE	Up
AT5G49170	1.54859	0.19254	2.99675	0.00280697	0.209583	TRUE	Up
AT2G15020	38.224	4.87075	2.99267	2.84791e-09	1.35633e-05	TRUE	Up
AT4G04835	0.289298	0.0319814	2.98294	0.0346364	0.778112	TRUE	Up
AT3G43250	0.287344	0.0323071	2.98264	0.0347173	0.778351	TRUE	Up
AT3G46490	2.63778	0.336944	2.98049	0.00766304	0.35412	TRUE	Up
AT5G25190	19.3598	2.51852	2.97144	8.33316e-07	0.000893153	TRUE	Up
AT1G74930	18.4083	2.39776	2.97074	2.3659e-05	0.0106229	TRUE	Up
AT4G15690	0.287832	0.0316557	2.97051	0.0342753	0.776201	TRUE	Up
AT1G61165	0.286855	0.0319814	2.96405	0.0300541	0.732095	TRUE	Up
AT2G21210	21.7897	2.84927	2.96033	3.57597e-07	0.000471297	TRUE	Up
AT2G40610	93.3855	12.2644	2.95297	3.36454e-09	1.37953e-05	TRUE	Up
ATCG00140	4.03522	0.529484	2.94907	0.00146906	0.148814	TRUE	Up
AT1G72110	0.523784	0.0642884	2.94037	0.0190221	0.580879	TRUE	Up
AT5G22390	23.9949	3.19631	2.93715	3.56486e-08	0.000118446	TRUE	Up
ATCG00300	2.20154	0.290112	2.92657	0.00914067	0.388871	TRUE	Up
Novel00221	2.26348	0.305289	2.89866	0.000881401	0.109857	TRUE	Up
AT4G14810	0.625591	0.080442	2.89282	0.00888222	0.385275	TRUE	Up
AT3G09595	0.382799	0.0484606	2.88756	0.0327467	0.759807	TRUE	Up
AT3G29250	0.717627	0.0965955	2.86074	0.00808416	0.365488	TRUE	Up
AT5G57760	4.51328	0.628034	2.85483	0.000670234	0.0948703	TRUE	Up
AT1G68238	5.47741	0.76625	2.84789	0.000474386	0.0796058	TRUE	Up
ATCG01180	15.9191	2.23492	2.84328	0.00186527	0.164828	TRUE	Up
AT1G02820	8.88714	1.25346	2.83715	0.000227669	0.0528989	TRUE	Up
AT5G20630	16.9078	2.46172	2.83595	0.00336153	0.232688	TRUE	Up
ATCG00920	5.56515	0.786638	2.83076	0.00454775	0.273738	TRUE	Up
ATCG00360	1.71498	0.240675	2.8291	0.00439114	0.268199	TRUE	Up
AT3G46880	0.477766	0.0639628	2.81182	0.0155055	0.52463	TRUE	Up
AT2G44380	2.02215	0.288809	2.80288	0.00150145	0.149363	TRUE	Up
AT1G49500	360.88	53.0196	2.8028	1.48145e-07	0.000289546	TRUE	Up
AT2G27420	0.478744	0.0646141	2.79863	0.0332446	0.76389	TRUE	Up
AT3G09415	1.12612	0.160558	2.79116	0.00257153	0.197781	TRUE	Up
AT5G65690	0.974389	0.145382	2.73226	0.0434552	0.847823	TRUE	Up
AT2G14247	34.1738	5.20417	2.7303	9.42267e-07	0.00094872	TRUE	Up
AT3G02380	66.4672	10.2424	2.72012	1.73385e-09	1.15218e-05	TRUE	Up
AT3G56980	2.32054	0.351795	2.71492	0.00197882	0.170695	TRUE	Up
AT5G42760	1.98962	0.305289	2.70458	0.00136528	0.145436	TRUE	Up
AT3G03830	1.26271	0.191888	2.69264	0.0120587	0.457377	TRUE	Up
AT4G09435	0.335804	0.0481349	2.68463	0.0280331	0.704405	TRUE	Up
Novel00370	17.898	2.82074	2.67625	0.000170774	0.0432661	TRUE	Up
ATCG00065	0.434191	0.0639628	2.67299	0.0285718	0.713243	TRUE	Up
ATCG00520	1.83759	0.289787	2.67135	0.0115502	0.447281	TRUE	Up
AT4G01460	14.6061	2.33431	2.66653	4.48711e-05	0.0175399	TRUE	Up
AT5G43570	0.523296	0.080442	2.65527	0.039586	0.82231	TRUE	Up
AT2G22810	0.621194	0.0962698	2.63792	0.0143013	0.500711	TRUE	Up
ATCG00680	34.0777	5.60143	2.63427	1.84912e-06	0.00161681	TRUE	Up
AT3G01550	8.08432	1.31612	2.6333	0.000240909	0.0531732	TRUE	Up
ATCG00180	1.88606	0.30594	2.62746	0.0138134	0.493509	TRUE	Up
Novel00046	0.985626	0.16121	2.62172	0.0169748	0.55218	TRUE	Up
AT3G26320	7.02522	1.17335	2.61515	0.00024094	0.0531732	TRUE	Up
AT1G58300	0.602338	0.0956184	2.60292	0.027988	0.704405	TRUE	Up
AT1G19968	0.884796	0.144079	2.59536	0.00784948	0.360729	TRUE	Up
AT1G43040	0.883819	0.143102	2.58221	0.0256177	0.678208	TRUE	Up
AT3G28220	8.58778	1.49804	2.58174	0.00979794	0.405413	TRUE	Up
ATCG00130	4.54699	0.769507	2.58036	0.00650213	0.327333	TRUE	Up
ATCG00040	2.85282	0.482326	2.57696	0.00846462	0.374994	TRUE	Up
AT1G66760	13.7479	2.35731	2.5741	0.00045801	0.0780402	TRUE	Up
AT1G73260	29.0949	5.10145	2.56677	0.000385675	0.0704091	TRUE	Up
AT1G65870	1.50892	0.257154	2.56605	0.00459817	0.274343	TRUE	Up
AT3G09450	3.75745	0.642559	2.56531	0.00131859	0.143175	TRUE	Up
AT2G30766	67.1848	11.6213	2.5537	3.73677e-09	1.37953e-05	TRUE	Up
AT3G45680	1.50746	0.255851	2.55212	0.00422181	0.262528	TRUE	Up
AT2G22200	3.33948	0.577619	2.55042	0.00238324	0.188537	TRUE	Up
AT3G03850	3.6234	0.622497	2.54116	0.00609962	0.317658	TRUE	Up
AT3G19030	121.85	21.3987	2.53167	2.53816e-07	0.000440891	TRUE	Up
AT5G22380	2.91672	0.511702	2.52797	0.00638436	0.324911	TRUE	Up
AT3G03820	5.19231	0.910655	2.52481	0.00460047	0.274343	TRUE	Up
AT3G21460	1.02627	0.175409	2.5248	0.0147001	0.506878	TRUE	Up
AT5G43580	3.08936	0.547266	2.52452	0.0208169	0.608713	TRUE	Up
AT3G21870	3.37544	0.59247	2.51535	0.00161438	0.154136	TRUE	Up
ATCG00700	0.385731	0.0642884	2.50996	0.0398979	0.82231	TRUE	Up
AT1G59218	0.645913	0.112098	2.49447	0.0163707	0.540543	TRUE	Up
Novel00025	2.05596	0.3686	2.49375	0.00385504	0.251646	TRUE	Up
ATCG00480	10.4588	1.89276	2.49253	0.000346832	0.0674786	TRUE	Up
AT5G47440	1.43281	0.256502	2.4875	0.00718769	0.341657	TRUE	Up
AT4G38860	44.3005	8.08816	2.47749	6.06699e-08	0.000167985	TRUE	Up
AT1G07150	4.29501	0.786312	2.47191	0.00211431	0.175187	TRUE	Up
AT5G05580	11.9904	2.19805	2.4691	8.58857e-05	0.0271228	TRUE	Up
ATCG01080	1.06467	0.192214	2.44898	0.0343487	0.776201	TRUE	Up
ATCG00950	12.2187	2.28143	2.4328	0.00795782	0.363196	TRUE	Up
AT4G26150	6.76113	1.28577	2.43012	0.000707894	0.098002	TRUE	Up
AT2G01021	4.49902	0.850275	2.41151	0.0131122	0.480868	TRUE	Up
Novel00369	0.526716	0.0956184	2.40592	0.029283	0.723328	TRUE	Up
AT5G18404	0.358081	0.0639628	2.40211	0.0478598	0.883056	TRUE	Up
AT4G13577	2.83279	0.547592	2.39017	0.0038803	0.25181	TRUE	Up
AT1G69530	296.914	58.0853	2.38655	1.45494e-06	0.00134283	TRUE	Up
Novel00380	0.843664	0.160558	2.38552	0.0198099	0.594046	TRUE	Up
AT4G08770	4.00083	0.786963	2.38245	0.0104041	0.422534	TRUE	Up
AT3G55630	22.9428	4.50983	2.38038	1.04709e-05	0.00570339	TRUE	Up
AT2G20670	90.0116	17.7473	2.37804	6.16175e-05	0.0213261	TRUE	Up
ATCG00510	1.42421	0.273959	2.37527	0.0227959	0.638094	TRUE	Up
AT1G07485	1.00253	0.193191	2.37404	0.0160967	0.535901	TRUE	Up
AT3G46090	3.41676	0.671609	2.37141	0.0104152	0.422534	TRUE	Up
AT2G05995	0.430283	0.0797906	2.36501	0.0397373	0.82231	TRUE	Up
AT3G02840	1.79627	0.352772	2.35488	0.00414006	0.259543	TRUE	Up
AT2G09665	0.502974	0.0959441	2.35095	0.039352	0.821861	TRUE	Up
ATCG00160	0.913912	0.17606	2.34442	0.0311067	0.739288	TRUE	Up
AT3G06145	7.34119	1.47733	2.34334	0.000597603	0.089846	TRUE	Up
ATCG00400	1.61708	0.321768	2.34293	0.0140837	0.500132	TRUE	Up
AT3G29631	12.0195	2.4229	2.34201	0.000200629	0.0486576	TRUE	Up
AT5G47850	1.99695	0.40221	2.33972	0.00895209	0.385567	TRUE	Up
AT1G15580	1.21669	0.241	2.33968	0.013337	0.485293	TRUE	Up
AT2G47270	5.8906	1.16879	2.33967	0.00520782	0.294779	TRUE	Up
AT3G15536	6.38488	1.30062	2.3383	0.005704	0.308344	TRUE	Up
AT1G07490	2.09856	0.416409	2.32934	0.0141109	0.500132	TRUE	Up
AT5G17350	2.57779	0.513005	2.32878	0.0100418	0.41293	TRUE	Up
AT1G64500	107.961	21.9798	2.32066	3.0306e-07	0.000440891	TRUE	Up
AT3G57020	33.3603	6.82435	2.32001	7.01983e-06	0.00420297	TRUE	Up
AT2G42980	0.64689	0.128251	2.31017	0.019848	0.594117	TRUE	Up
AT5G54610	45.0362	9.35022	2.3079	2.13372e-06	0.00177238	TRUE	Up
AT2G32390	11.0651	2.3121	2.29441	0.000405598	0.0722782	TRUE	Up
AT5G02760	16.5853	3.44239	2.2938	9.74297e-05	0.0289036	TRUE	Up
AT5G50335	9.80848	2.02772	2.28596	0.00710429	0.340564	TRUE	Up
AT1G19150	32.9689	6.87515	2.28388	9.3561e-07	0.00094872	TRUE	Up
AT5G45680	32.6235	6.84968	2.2806	5.61653e-07	0.000666481	TRUE	Up
AT4G25990	1.2463	0.256828	2.27882	0.00859936	0.37794	TRUE	Up
AT5G54190	5.67614	1.18233	2.27812	0.00254543	0.196846	TRUE	Up
AT5G09930	0.790806	0.160233	2.27024	0.0355434	0.786615	TRUE	Up
AT3G33528	6.55527	1.36328	2.26765	0.00759519	0.351963	TRUE	Up
AT3G22231	33.8676	7.24505	2.26701	0.000301917	0.0610827	TRUE	Up
AT3G09220	2.61912	0.547266	2.26591	0.00896932	0.385567	TRUE	Up
AT2G07687	0.624614	0.128903	2.25612	0.0285597	0.713243	TRUE	Up
AT5G44570	0.694862	0.14473	2.25564	0.0235549	0.647167	TRUE	Up
AT3G46650	7.46683	1.60819	2.25073	0.00336004	0.232688	TRUE	Up
AT1G44542	0.763645	0.16121	2.24657	0.0354272	0.785785	TRUE	Up
ATCG00750	0.846106	0.176712	2.24473	0.0399131	0.82231	TRUE	Up
AT4G37540	12.1074	2.59473	2.24138	0.000764401	0.102517	TRUE	Up
AT3G29370	7.47641	1.61815	2.2343	0.00680849	0.334643	TRUE	Up
AT3G10930	12.0658	2.62378	2.22038	0.000908448	0.111555	TRUE	Up
ATCG00500	1.78327	0.386056	2.21805	0.0128372	0.473586	TRUE	Up
AT2G37430	2.96254	0.642884	2.21428	0.00789641	0.362384	TRUE	Up
AT3G01500	403.277	89.2055	2.21017	4.80678e-07	0.000591518	TRUE	Up
AT3G01420	10.4581	2.29152	2.20552	0.0423255	0.839186	TRUE	Up
AT1G65760	0.454025	0.0965955	2.20134	0.0475834	0.882589	TRUE	Up
AT5G52720	1.66114	0.369577	2.19829	0.0206189	0.603923	TRUE	Up
AT1G03010	4.04949	0.898735	2.19463	0.00271841	0.206214	TRUE	Up
AT1G42560	0.595498	0.128251	2.19328	0.0482156	0.885385	TRUE	Up
AT2G04790	13.947	3.11522	2.18841	0.000280842	0.0584721	TRUE	Up
AT4G16880	45.9943	10.3982	2.17625	3.25439e-07	0.000450543	TRUE	Up
AT5G48490	16.2455	3.68274	2.17134	0.0008009	0.103948	TRUE	Up
AT5G18050	5.3969	1.21627	2.1687	0.0043045	0.264855	TRUE	Up
AT3G12710	12.2259	2.76883	2.16822	0.0033261	0.23217	TRUE	Up
ATCG00430	4.61411	1.04347	2.16816	0.00252453	0.196195	TRUE	Up
AT5G01015	2.41209	0.544335	2.16758	0.012457	0.466626	TRUE	Up
ATCG00450	0.724466	0.160884	2.16588	0.0478702	0.883056	TRUE	Up
AT3G46370	9.73393	2.25466	2.1554	0.00283991	0.210153	TRUE	Up
AT5G04150	50.191	11.4891	2.15236	3.05197e-07	0.000440891	TRUE	Up
AT1G02450	2.68888	0.627382	2.14904	0.0378638	0.80671	TRUE	Up
ATCG00070	4.5889	1.05995	2.14408	0.00335136	0.232688	TRUE	Up
AT5G35390	0.502974	0.112749	2.1392	0.0457881	0.868353	TRUE	Up
AT1G26233	0.504439	0.112423	2.13857	0.0399404	0.82231	TRUE	Up
AT1G07610	15.9793	3.69759	2.13847	0.00169589	0.157116	TRUE	Up
AT4G38850	5.54375	1.28284	2.13394	0.00318453	0.227058	TRUE	Up
AT4G13395	6.78956	1.57165	2.13129	0.00233107	0.186183	TRUE	Up
AT5G66520	4.43424	1.02601	2.13076	0.00302973	0.219633	TRUE	Up
AT4G26520	20.7005	4.82066	2.12905	5.97724e-05	0.0211276	TRUE	Up
AT1G20470	1.8205	0.417386	2.12781	0.0114449	0.444333	TRUE	Up
AT1G07450	2.4116	0.563094	2.11982	0.0119605	0.456264	TRUE	Up
AT4G13494	4.51084	1.0606	2.1187	0.00347917	0.237858	TRUE	Up
AT1G76530	1.58406	0.369577	2.11573	0.0105111	0.423982	TRUE	Up
AT1G56120	49.144	11.7744	2.10379	5.97025e-05	0.0211276	TRUE	Up
AT5G56550	160.546	38.5167	2.09077	2.43006e-06	0.00192241	TRUE	Up
AT4G37925	68.541	16.4329	2.08748	3.68799e-07	0.000471297	TRUE	Up
AT5G67450	5.92235	1.43017	2.0842	0.00318123	0.227058	TRUE	Up
AT4G12830	18.3212	4.38647	2.0835	0.000257531	0.0552048	TRUE	Up
AT4G13493	20.58	5.00505	2.07723	0.000229985	0.0530659	TRUE	Up
AT5G38430	80.9561	19.5395	2.07715	7.34716e-07	0.000841782	TRUE	Up
AT2G14560	331.857	81.4409	2.07457	0.000202124	0.048665	TRUE	Up
AT4G24570	42.7032	10.2397	2.07347	5.21213e-05	0.0194582	TRUE	Up
AT1G29920	3389.35	821.61	2.07177	1.71455e-06	0.00153966	TRUE	Up
AT5G08760	69.9781	17.0797	2.07047	9.77599e-07	0.000955345	TRUE	Up
AT2G30432	1.34273	0.321117	2.06943	0.0145068	0.502902	TRUE	Up
ATCG00530	8.88705	2.16933	2.06864	0.00173671	0.158964	TRUE	Up
AT5G19120	268.372	65.2857	2.06788	4.21188e-06	0.002744	TRUE	Up
AT3G03840	2.18864	0.527856	2.06409	0.0389077	0.818832	TRUE	Up
AT4G10910	4.26883	1.04249	2.05874	0.00977987	0.405413	TRUE	Up
AT2G01010	1.79011	0.433214	2.05846	0.0453699	0.864411	TRUE	Up
AT3G27690	264.442	64.9294	2.05529	7.9337e-06	0.00454491	TRUE	Up
AT1G54820	20.2154	5.00603	2.04863	0.000171887	0.0432661	TRUE	Up
AT4G12320	36.475	9.0069	2.04843	2.02272e-05	0.00933429	TRUE	Up
AT2G25510	1710.74	427.617	2.0461	0.000142836	0.0395488	TRUE	Up
AT5G52940	0.599895	0.144079	2.03384	0.0399696	0.82231	TRUE	Up
AT1G70020	1.2972	0.320465	2.03024	0.0213668	0.617332	TRUE	Up
AT4G16260	98.2335	24.9881	2.02588	0.000131542	0.0370391	TRUE	Up
AT5G22310	28.4875	7.17438	2.02159	3.62101e-05	0.0146722	TRUE	Up
AT1G27480	24.8173	6.24953	2.01646	4.6831e-05	0.0178851	TRUE	Up
AT3G63088	0.908049	0.22387	2.01095	0.0347976	0.778553	TRUE	Up
AT4G17600	99.1017	25.2112	2.00784	1.23627e-06	0.00117361	TRUE	Up
AT1G12900	427.051	108.855	2.00268	2.99436e-06	0.00216284	TRUE	Up
AT1G75040	61.8164	15.8545	2.00141	6.42855e-05	0.0217954	TRUE	Up
AT4G23810	69.1217	17.5456	2.00067	0.000588886	0.0892983	TRUE	Up
AT4G00165	9.60887	2.44198	1.99987	0.00175929	0.160588	TRUE	Up
AT1G65490	71.0067	18.0389	1.99712	5.61546e-05	0.0205032	TRUE	Up
AT4G14400	297.88	77.0821	1.99428	0.000198378	0.0484654	TRUE	Up
ATCG00170	1.76246	0.451322	1.99322	0.045327	0.864411	TRUE	Up
AT5G55570	1.58308	0.401559	1.99002	0.0144447	0.502902	TRUE	Up
ATCG00150	5.60413	1.44405	1.98657	0.00572169	0.308344	TRUE	Up
AT5G35480	144.148	37.2397	1.98504	2.00963e-06	0.0017121	TRUE	Up
AT1G24147	73.6301	19.2063	1.98461	0.000155537	0.0415397	TRUE	Up
ATCG00080	4.65182	1.20598	1.98388	0.00735466	0.346618	TRUE	Up
AT5G18060	6.35781	1.63594	1.98255	0.00453181	0.273274	TRUE	Up
AT2G40750	14.6228	3.83379	1.97901	0.00590578	0.313459	TRUE	Up
Novel00124	3.68017	0.942962	1.97342	0.0145031	0.502902	TRUE	Up
AT5G10760	103.969	27.4582	1.97276	0.0020911	0.175011	TRUE	Up
AT1G66540	4.74581	1.23763	1.96103	0.00640766	0.325039	TRUE	Up
AT5G44568	24.2629	6.45333	1.95961	0.00447701	0.270953	TRUE	Up
AT3G55840	7.25365	1.90892	1.95868	0.00854239	0.376695	TRUE	Up
AT1G29510	8.33619	2.17701	1.95744	0.00513917	0.293584	TRUE	Up
AT3G56290	59.9927	15.7086	1.95608	5.17407e-06	0.00330603	TRUE	Up
AT1G75690	143.86	37.8977	1.95448	2.88021e-06	0.00212662	TRUE	Up
AT3G17609	7.08961	1.84854	1.95057	0.0103413	0.421076	TRUE	Up
AT4G09350	14.3033	3.77849	1.94564	0.00119282	0.134709	TRUE	Up
AT3G54830	23.574	6.2735	1.94228	0.000342369	0.067311	TRUE	Up
AT1G06350	4.8061	1.28056	1.93731	0.0393755	0.821861	TRUE	Up
AT5G41761	97.7385	26.0146	1.93587	3.1815e-05	0.0132136	TRUE	Up
AT5G46295	0.979763	0.256828	1.93398	0.033858	0.772426	TRUE	Up
AT3G24463	1.33736	0.353424	1.92667	0.0305982	0.734319	TRUE	Up
AT1G37130	905.303	244.461	1.92645	2.55201e-05	0.0113057	TRUE	Up
AT3G62950	3.4621	0.925831	1.92181	0.0312399	0.739827	TRUE	Up
AT5G18600	5.82983	1.57165	1.91761	0.00499328	0.288534	TRUE	Up
AT2G37450	14.0057	3.78781	1.91673	0.0010551	0.122577	TRUE	Up
AT1G25098	172.327	45.9945	1.91575	0.00226497	0.183104	TRUE	Up
AT3G57260	126.464	35.1579	1.90761	0.0121348	0.459215	TRUE	Up
AT4G09010	136.47	37.3593	1.89899	6.09124e-06	0.00381863	TRUE	Up
ATCG00650	0.720069	0.19254	1.89759	0.041273	0.831114	TRUE	Up
AT1G06080	3.50782	0.948173	1.89377	0.0233068	0.644253	TRUE	Up
AT4G17090	120.403	33.2056	1.89254	1.61264e-05	0.00823421	TRUE	Up
AT1G07180	52.6639	14.5055	1.89027	3.50132e-06	0.00237674	TRUE	Up
AT4G11290	1.34126	0.3686	1.88535	0.0436498	0.84924	TRUE	Up
ATCG00380	1.70667	0.466498	1.88215	0.0264274	0.688662	TRUE	Up
AT5G63160	67.5964	19.0097	1.87934	0.00294556	0.215097	TRUE	Up
AT1G32928	10.507	2.90588	1.87731	0.00461478	0.274343	TRUE	Up
AT5G59070	3.51837	0.978852	1.87707	0.013954	0.496415	TRUE	Up
AT2G23270	0.76511	0.208693	1.8753	0.0458543	0.869113	TRUE	Up
AT1G52890	39.5117	10.9456	1.87487	0.000636331	0.0927312	TRUE	Up
AT3G15850	105.885	29.4902	1.87396	7.09206e-06	0.00420297	TRUE	Up
AT1G73830	18.6014	5.16952	1.87266	0.000372	0.068667	TRUE	Up
AT1G67260	21.676	5.98247	1.87093	0.000800244	0.103948	TRUE	Up
AT2G34620	31.7164	8.83513	1.86975	9.40592e-05	0.0286717	TRUE	Up
AT5G07700	10.2037	2.85383	1.86965	0.00515138	0.293584	TRUE	Up
AT1G56240	5.47008	1.53003	1.86397	0.0180775	0.569331	TRUE	Up
AT3G01440	11.4643	3.21507	1.85885	0.00271046	0.206082	TRUE	Up
AT5G41900	2.135	0.590516	1.8574	0.0294498	0.724277	TRUE	Up
AT5G55450	20.0883	5.73802	1.85185	0.0210021	0.609978	TRUE	Up
AT1G29910	2479.22	702.091	1.85013	1.99301e-05	0.00932673	TRUE	Up
AT2G10940	141.932	40.5529	1.84902	0.0176956	0.563269	TRUE	Up
AT3G47430	17.6655	5.01906	1.846	0.00123555	0.137299	TRUE	Up
AT1G78950	3.04774	0.866428	1.84054	0.0364447	0.795605	TRUE	Up
AT4G27030	9.3355	2.65589	1.83907	0.00729249	0.345157	TRUE	Up
AT5G62720	36.1308	10.3347	1.83743	0.000158224	0.0417234	TRUE	Up
AT4G13500	33.7617	9.68131	1.83447	3.84978e-05	0.0152277	TRUE	Up
AT5G55460	14.7099	4.24909	1.83271	0.009273	0.391991	TRUE	Up
AT2G39470	83.3095	23.9845	1.83183	1.59824e-05	0.00823421	TRUE	Up
AT4G22755	13.0118	3.7542	1.83118	0.00459757	0.274343	TRUE	Up
AT1G13470	32.6623	9.47945	1.83115	0.00156484	0.151692	TRUE	Up
AT3G18773	25.1289	7.2545	1.8289	0.000281573	0.0584721	TRUE	Up
AT2G05100	1998.3	574.652	1.82825	3.40787e-05	0.013979	TRUE	Up
AT3G56700	67.5781	19.867	1.82743	0.00516471	0.29384	TRUE	Up
ATCG00210	1.56862	0.449368	1.82527	0.0483969	0.887436	TRUE	Up
AT1G78850	67.2911	19.5436	1.82169	0.000405309	0.0722782	TRUE	Up
AT3G48630	3.99096	1.17432	1.81541	0.0389366	0.818832	TRUE	Up
AT1G49210	3.6535	1.05767	1.81537	0.0209882	0.609978	TRUE	Up
AT2G04450	10.585	3.11164	1.8113	0.0429034	0.845497	TRUE	Up
AT4G07995	2.16119	0.627382	1.80788	0.0234599	0.646334	TRUE	Up
AT3G16250	22.2449	6.51502	1.80601	0.000383577	0.0704091	TRUE	Up
AT3G22210	60.7857	17.7869	1.80388	8.87685e-06	0.00497381	TRUE	Up
AT5G49740	171.279	50.0701	1.80207	2.35468e-05	0.0106229	TRUE	Up
AT3G59400	217.214	63.8802	1.79549	2.91853e-05	0.0124322	TRUE	Up
AT4G36540	64.641	19.0295	1.79459	7.81721e-05	0.0257163	TRUE	Up
AT4G23290	16.6637	4.95249	1.79201	0.00216741	0.178695	TRUE	Up
AT1G29430	19.1001	5.6424	1.78864	0.00129306	0.141327	TRUE	Up
AT1G29440	9.88332	2.91486	1.78756	0.00897018	0.385567	TRUE	Up
AT1G22630	96.9456	28.6714	1.78664	1.93525e-05	0.00918579	TRUE	Up
AT3G12220	9.97907	2.98436	1.78657	0.0260426	0.681869	TRUE	Up
AT3G16175	3.32649	0.979503	1.78608	0.0159857	0.534348	TRUE	Up
AT1G15010	3.53235	1.04249	1.78595	0.0218812	0.624616	TRUE	Up
AT2G25900	237.467	70.2045	1.78594	4.83168e-05	0.0182429	TRUE	Up
AT2G29170	12.054	3.56622	1.78495	0.00273863	0.207275	TRUE	Up
AT2G32680	29.986	8.98801	1.78093	0.00194178	0.168015	TRUE	Up
AT5G36910	11.0611	3.26959	1.78016	0.011277	0.44185	TRUE	Up
AT5G38420	639.524	190.998	1.77848	0.000106731	0.0313826	TRUE	Up
AT1G23390	644.274	192.613	1.77524	6.14269e-05	0.0213261	TRUE	Up
AT5G42530	1696.54	511.567	1.77294	0.000541504	0.0861171	TRUE	Up
AT5G64000	7.56728	2.27784	1.7714	0.0225803	0.634732	TRUE	Up
AT2G20750	6.02914	1.80236	1.77131	0.0275165	0.700584	TRUE	Up
AT5G14740	338.213	101.626	1.76812	0.000137671	0.0384391	TRUE	Up
Novel00216	34.5739	10.4397	1.76331	0.000176867	0.043932	TRUE	Up
AT5G05860	10.0603	3.01179	1.76311	0.00695426	0.336825	TRUE	Up
AT2G21330	667.532	200.473	1.76289	4.57813e-05	0.0176876	TRUE	Up
AT4G30280	1.7691	0.52981	1.75791	0.0318455	0.748831	TRUE	Up
AT5G59670	36.3687	11.0753	1.75463	0.000533778	0.0861171	TRUE	Up
AT2G03750	56.4904	17.2282	1.74589	1.22358e-05	0.00655722	TRUE	Up
AT2G29300	22.9433	6.99995	1.74453	0.00141665	0.146614	TRUE	Up
AT4G36570	1.91058	0.577293	1.74369	0.0353027	0.784084	TRUE	Up
AT5G38410	1319.33	404.561	1.7388	0.000109389	0.0318821	TRUE	Up
AT1G05675	13.1418	4.04281	1.73557	0.0158735	0.532735	TRUE	Up
AT5G43630	29.9696	9.16517	1.73364	0.000371563	0.068667	TRUE	Up
AT1G62180	221.519	67.9694	1.72877	0.000163091	0.0421465	TRUE	Up
AT5G44582	4.09062	1.26701	1.7188	0.0187386	0.578634	TRUE	Up
AT1G14150	26.0641	8.11129	1.71691	0.000303336	0.0610827	TRUE	Up
AT2G29290	55.3379	17.2636	1.71654	5.68695e-05	0.0205385	TRUE	Up
AT1G25550	48.8911	15.2687	1.71445	5.51859e-05	0.0203734	TRUE	Up
AT1G64780	13.9242	4.31091	1.71298	0.00710292	0.340564	TRUE	Up
AT1G66725	17.0942	5.2994	1.712	0.00176717	0.160866	TRUE	Up
AT3G26200	31.9719	10.0283	1.7071	0.000159504	0.0417299	TRUE	Up
AT3G14770	12.2107	3.80819	1.70464	0.00717196	0.341536	TRUE	Up
AT5G22580	172.85	54.3272	1.70161	0.000640495	0.0929306	TRUE	Up
AT4G24700	9.51781	2.9873	1.69978	0.00591999	0.313712	TRUE	Up
AT2G16060	13.0153	4.10827	1.69862	0.00615899	0.319748	TRUE	Up
AT1G14880	60.1845	19.1509	1.69835	0.0157184	0.530213	TRUE	Up
AT1G14345	45.3212	14.2341	1.69583	3.09492e-05	0.0130167	TRUE	Up
AT1G04770	122.348	38.5353	1.69559	0.000295966	0.0603298	TRUE	Up
ATCG00800	2.26299	0.703916	1.69175	0.0432308	0.846571	TRUE	Up
AT2G34060	1.57819	0.497828	1.69046	0.0471816	0.879716	TRUE	Up
AT1G20340	1597.83	507.558	1.69025	0.000168931	0.0431762	TRUE	Up
AT1G21326	4.23209	1.33684	1.68938	0.0328112	0.760771	TRUE	Up
AT4G13575	18.7546	6.02338	1.68163	0.00363854	0.245544	TRUE	Up
AT5G19240	118.655	38.2155	1.67162	0.000146224	0.0401524	TRUE	Up
AT1G48330	7.7703	2.48458	1.66896	0.0122299	0.461547	TRUE	Up
AT5G62280	21.0884	6.74462	1.66883	0.000840806	0.107449	TRUE	Up
AT2G34430	849.578	273.596	1.66605	0.000731552	0.0994601	TRUE	Up
AT1G50732	12.0751	3.89893	1.66064	0.00638557	0.324911	TRUE	Up
AT5G21940	339.669	110.212	1.65879	0.000216377	0.0506291	TRUE	Up
AT3G48200	58.5968	19.0106	1.65765	6.22737e-05	0.021331	TRUE	Up
AT5G42680	20.484	6.6206	1.65701	0.00190127	0.165805	TRUE	Up
AT2G05160	2.51145	0.820573	1.64756	0.0384578	0.813884	TRUE	Up
AT1G29450	15.3845	5.01534	1.64475	0.00600773	0.314483	TRUE	Up
AT1G53700	4.86452	1.57458	1.64456	0.0226878	0.636138	TRUE	Up
AT1G10657	7.05902	2.31341	1.64152	0.0147063	0.506878	TRUE	Up
AT2G15830	25.0919	8.22208	1.63563	0.000657407	0.0945584	TRUE	Up
AT2G05070	1057.67	348.394	1.63442	0.000354513	0.068052	TRUE	Up
AT3G28650	6.18058	2.01646	1.63373	0.0181589	0.570497	TRUE	Up
AT5G67370	141.294	46.6042	1.63224	0.000123866	0.0357875	TRUE	Up
AT2G41250	211.195	69.3547	1.62996	0.000244074	0.0531732	TRUE	Up
AT2G29310	76.1213	25.1854	1.62515	0.000163634	0.0421465	TRUE	Up
AT1G15980	75.5789	25.1503	1.62401	0.000128819	0.0368978	TRUE	Up
AT3G05936	23.8905	7.94076	1.62202	0.00148992	0.148822	TRUE	Up
AT5G09820	13.7712	4.57054	1.62136	0.00481754	0.281809	TRUE	Up
AT1G75590	8.24738	2.74955	1.61689	0.030464	0.734319	TRUE	Up
ATCG00630	19.0777	6.35413	1.61674	0.00153633	0.151024	TRUE	Up
AT5G17300	82.9431	27.439	1.61159	0.0011951	0.134709	TRUE	Up
AT1G31710	36.5344	12.321	1.60837	0.00548245	0.301589	TRUE	Up
Novel00278	29.1601	9.85033	1.60527	0.00090073	0.111255	TRUE	Up
AT2G01755	18.7283	6.31662	1.60279	0.00386739	0.25181	TRUE	Up
AT4G37610	54.0874	18.2669	1.60178	0.000244854	0.0531732	TRUE	Up
AT1G25560	180.508	60.9391	1.60177	0.000237153	0.0531732	TRUE	Up
AT1G30280	8.53561	2.87422	1.60155	0.0110223	0.437024	TRUE	Up
AT5G52100	37.4962	12.6614	1.60109	0.000278291	0.0584721	TRUE	Up
AT2G28190	142.668	48.0546	1.59767	0.000909874	0.111555	TRUE	Up
AT3G61220	67.2736	22.685	1.59606	8.72327e-05	0.0271228	TRUE	Up
AT1G19050	16.0243	5.48263	1.59481	0.0231345	0.64075	TRUE	Up
AT5G54130	19.963	6.72795	1.59227	0.00188087	0.165766	TRUE	Up
AT1G67090	6989.18	2370.58	1.59206	0.000241133	0.0531732	TRUE	Up
AT5G19190	78.6567	26.8766	1.59147	0.00294128	0.215097	TRUE	Up
AT3G23530	21.329	7.30035	1.59131	0.00941561	0.395503	TRUE	Up
AT1G66160	3.68164	1.25379	1.58983	0.0373716	0.804215	TRUE	Up
ATCG00470	11.2554	3.81979	1.58978	0.00798692	0.363264	TRUE	Up
AT4G15248	5.26129	1.76549	1.58791	0.0338055	0.772426	TRUE	Up
AT1G52342	24.8372	8.43533	1.58697	0.00167145	0.156439	TRUE	Up
AT4G06746	31.3633	10.7637	1.58433	0.00191305	0.166136	TRUE	Up
AT2G46830	159.312	54.0854	1.58296	0.000420536	0.0729987	TRUE	Up
AT2G24550	495.762	169.307	1.58232	0.000572761	0.0877804	TRUE	Up
AT5G52570	4.42642	1.50866	1.57789	0.0250794	0.672007	TRUE	Up
AT5G42070	26.0254	8.90431	1.57369	0.000605662	0.0902409	TRUE	Up
AT5G53450	314.796	108.551	1.57004	0.000314169	0.0625065	TRUE	Up
AT3G48320	27.1373	9.35869	1.56926	0.00102292	0.120495	TRUE	Up
AT1G74670	178.454	61.1875	1.56805	0.00350314	0.239004	TRUE	Up
AT1G26220	23.3086	8.0227	1.5642	0.00093581	0.114313	TRUE	Up
AT1G09297	5.58488	1.94448	1.55962	0.0381168	0.809762	TRUE	Up
AT1G29500	18.2773	6.32788	1.55675	0.00575589	0.30846	TRUE	Up
AT1G50180	4.26609	1.47733	1.55549	0.0248836	0.668377	TRUE	Up
AT5G08050	49.3778	17.1913	1.55108	9.17171e-05	0.0282166	TRUE	Up
AT4G21920	14.3474	5.01938	1.55074	0.00875736	0.381853	TRUE	Up
AT4G37150	15.0073	5.22254	1.54875	0.0144459	0.502902	TRUE	Up
AT5G38520	62.2491	21.7263	1.54585	9.65143e-05	0.0289036	TRUE	Up
AT3G19480	21.0799	7.36236	1.54533	0.0016681	0.156439	TRUE	Up
AT3G22060	88.3581	31.1045	1.5445	0.000523853	0.0861171	TRUE	Up
AT4G34950	45.1026	15.8867	1.54355	0.000394297	0.0712006	TRUE	Up
AT4G09650	258.788	90.6041	1.54307	0.000235908	0.0531732	TRUE	Up
ATCG00190	16.7042	5.8935	1.54184	0.00687251	0.33532	TRUE	Up
AT3G14170	5.73662	2.02525	1.54062	0.0337608	0.772014	TRUE	Up
AT3G56940	1147.81	405.482	1.53434	0.000461849	0.0782929	TRUE	Up
AT2G36120	385.101	135.536	1.53362	0.00180654	0.16179	TRUE	Up
AT4G11521	9.38298	3.30366	1.53327	0.0344849	0.77681	TRUE	Up
AT4G22170	3.01296	1.05767	1.53325	0.0400662	0.82363	TRUE	Up
AT5G35490	16.9413	5.98781	1.53194	0.00373538	0.247409	TRUE	Up
AT2G33530	38.8597	13.8122	1.53158	0.000733394	0.0994601	TRUE	Up
AT5G53048	2.32494	0.817968	1.53154	0.0409728	0.83025	TRUE	Up
AT5G25460	189.465	67.0244	1.53092	0.00536588	0.299641	TRUE	Up
AT3G60290	4.88582	1.72927	1.52999	0.0441937	0.854206	TRUE	Up
AT5G40890	104.02	36.9497	1.52909	0.00136831	0.145436	TRUE	Up
AT3G08030	84.1317	29.9708	1.52699	0.00179282	0.161442	TRUE	Up
AT1G66100	450.963	161.544	1.52515	0.00305773	0.220382	TRUE	Up
AT5G43860	5.22358	1.84756	1.52376	0.0253814	0.676629	TRUE	Up
AT1G09340	356.659	127.191	1.52348	0.000535433	0.0861171	TRUE	Up
AT3G22120	212.178	75.7862	1.519	0.000431876	0.0743498	TRUE	Up
AT4G38840	28.9209	10.3105	1.51765	0.000882795	0.109857	TRUE	Up
AT1G64770	81.6495	29.2477	1.51737	0.000371758	0.068667	TRUE	Up
AT2G04039	52.7326	18.8458	1.51702	0.000154461	0.0415397	TRUE	Up
AT4G30410	10.7715	3.83907	1.51687	0.0304228	0.734319	TRUE	Up
AT5G14470	4.48934	1.60884	1.51628	0.0480959	0.884358	TRUE	Up
AT5G24780	76.0643	27.0697	1.51524	0.00111793	0.128495	TRUE	Up
AT1G17050	25.8065	9.1838	1.51484	0.00112152	0.128495	TRUE	Up
AT1G31920	9.96402	3.56101	1.51441	0.0132996	0.485062	TRUE	Up
AT2G39980	51.8285	18.5768	1.51264	0.00041682	0.0729987	TRUE	Up
AT1G76240	14.4262	5.16626	1.51238	0.00815165	0.366504	TRUE	Up
AT3G09160	5.96397	2.13539	1.51164	0.0238562	0.653112	TRUE	Up
AT1G51080	10.16	3.64275	1.51086	0.0133347	0.485293	TRUE	Up
AT2G31380	80.3417	28.6898	1.51073	0.00029327	0.0601493	TRUE	Up
AT5G45930	26.5843	9.51293	1.50917	0.000789874	0.103733	TRUE	Up
AT5G45820	36.3796	13.1171	1.50891	0.000715325	0.0986199	TRUE	Up
AT2G39250	27.2074	9.79503	1.50824	0.00140531	0.14653	TRUE	Up
AT4G16980	105.979	38.046	1.50736	0.000795812	0.103948	TRUE	Up
AT3G07195	9.64307	3.48675	1.50576	0.0205209	0.603386	TRUE	Up
AT1G26761	32.0008	11.5145	1.50459	0.000543038	0.0861171	TRUE	Up
AT5G18020	9.38767	3.36391	1.5042	0.0226759	0.636138	TRUE	Up
AT5G56850	56.2201	20.292	1.50386	0.000357715	0.068052	TRUE	Up
AT4G34730	32.7987	11.84	1.50357	0.000568593	0.0877804	TRUE	Up
AT5G50915	4.54464	1.6162	1.50311	0.0459824	0.869818	TRUE	Up
AT1G74070	25.9662	9.39347	1.50269	0.00157236	0.151692	TRUE	Up
AT2G03760	23.5765	8.5318	1.50215	0.00461811	0.274343	TRUE	Up
AT4G29905	148.071	53.4821	1.49993	0.00511846	0.293217	TRUE	Up
AT3G62030	213.774	77.445	1.49538	0.00041824	0.0729987	TRUE	Up
AT3G61190	7.69585	2.77828	1.49369	0.0195461	0.591596	TRUE	Up
AT2G28605	19.4755	7.07323	1.4926	0.00346566	0.237423	TRUE	Up
AT3G26310	18.424	6.6617	1.49236	0.00368029	0.245544	TRUE	Up
AT3G56650	38.1841	13.935	1.4919	0.000765924	0.102517	TRUE	Up
AT3G04720	446.649	163.702	1.49124	0.00375091	0.247769	TRUE	Up
AT3G12345	122.276	44.4461	1.49106	0.000358427	0.068052	TRUE	Up
AT2G01590	24.8394	9.0407	1.49086	0.00202082	0.173051	TRUE	Up
AT3G25920	174.911	63.5796	1.48957	0.000421831	0.0729987	TRUE	Up
AT5G27290	22.1829	8.08764	1.48737	0.00204293	0.173159	TRUE	Up
AT1G78830	443.22	162.431	1.48468	0.00139811	0.14653	TRUE	Up
AT1G47580	20.9041	7.60564	1.48419	0.00219523	0.179617	TRUE	Up
AT1G42970	465.94	170.535	1.48121	0.000544291	0.0861171	TRUE	Up
AT5G13630	508.212	185.997	1.48095	0.000601648	0.0900467	TRUE	Up
AT5G56100	24.4814	8.91525	1.47897	0.0045919	0.274343	TRUE	Up
AT1G19510	3.33381	1.21887	1.47878	0.0403109	0.825167	TRUE	Up
AT4G27440	514.862	188.849	1.4786	0.000948497	0.115017	TRUE	Up
AT1G56430	18.2056	6.70677	1.4727	0.0118925	0.45569	TRUE	Up
AT3G01480	146.096	53.9742	1.47218	0.000568079	0.0877804	TRUE	Up
AT3G11090	11.933	4.39676	1.47158	0.0116479	0.449882	TRUE	Up
AT5G05300	6.9408	2.56991	1.46988	0.0302477	0.734029	TRUE	Up
AT1G66940	23.5346	8.74407	1.46746	0.00545913	0.301161	TRUE	Up
AT4G10150	5.42895	2.00258	1.46523	0.0376595	0.805227	TRUE	Up
AT4G27460	11.6463	4.31469	1.4643	0.0166771	0.547003	TRUE	Up
AT5G04950	51.4281	19.0459	1.46419	0.000615668	0.0905141	TRUE	Up
AT4G33666	41.034	15.1893	1.46251	0.000782497	0.103583	TRUE	Up
AT2G35660	16.8821	6.24334	1.46247	0.00545455	0.301161	TRUE	Up
AT4G27700	109.452	40.6093	1.46227	0.00038811	0.0704664	TRUE	Up
AT3G09050	32.7613	12.1439	1.46174	0.000615643	0.0905141	TRUE	Up
AT5G65010	60.1936	22.1983	1.45769	0.000645239	0.0932119	TRUE	Up
AT1G44575	538.501	200.346	1.45755	0.000680294	0.0957773	TRUE	Up
AT2G24540	32.6739	12.1133	1.45594	0.00229048	0.184717	TRUE	Up
AT2G28780	20.0449	7.45101	1.45522	0.0167384	0.548473	TRUE	Up
AT1G55480	98.5862	36.7251	1.45402	0.000347283	0.0674786	TRUE	Up
AT3G04640	44.9334	16.7085	1.45381	0.000668022	0.0948703	TRUE	Up
AT5G46580	52.2506	19.4891	1.45322	0.000242276	0.0531732	TRUE	Up
AT1G15820	2322.36	871.115	1.45201	0.00146884	0.148814	TRUE	Up
AT4G35090	329.743	122.874	1.45143	0.00102146	0.120495	TRUE	Up
AT1G33170	16.7594	6.27565	1.45075	0.00721704	0.342562	TRUE	Up
AT4G38970	1160.81	434.672	1.44905	0.000813637	0.104783	TRUE	Up
AT1G64360	42.4053	15.9178	1.44795	0.000663277	0.0948703	TRUE	Up
AT5G49730	362.251	136.01	1.44792	0.000899648	0.111255	TRUE	Up
AT5G39210	17.7771	6.67916	1.44665	0.00582246	0.310027	TRUE	Up
AT4G18480	146.821	54.9743	1.44522	0.000538478	0.0861171	TRUE	Up
AT1G32060	701.817	264.205	1.44323	0.000873429	0.109512	TRUE	Up
AT3G28540	138.61	52.6716	1.4426	0.0051017	0.293217	TRUE	Up
AT4G21990	294.671	110.521	1.44173	0.00223404	0.181045	TRUE	Up
AT1G27730	124.652	46.9206	1.4358	0.00143735	0.147399	TRUE	Up
AT5G18080	17.3247	6.52368	1.43551	0.00953927	0.398682	TRUE	Up
AT3G01060	93.3268	35.2585	1.43512	0.000573297	0.0877804	TRUE	Up
AT2G39730	6643.78	2519.56	1.43438	0.00120008	0.134709	TRUE	Up
AT1G58225	12.1927	4.65424	1.4338	0.0349561	0.778975	TRUE	Up
AT1G10470	61.0333	23.2287	1.43292	0.00127089	0.139362	TRUE	Up
AT5G24530	52.8796	20.2362	1.43256	0.00690256	0.33532	TRUE	Up
AT5G25350	277.456	104.692	1.43128	0.00244222	0.192287	TRUE	Up
AT2G42220	135.218	51.3226	1.42974	0.000970729	0.116438	TRUE	Up
AT2G36470	10.3069	3.89437	1.42848	0.0182661	0.571823	TRUE	Up
AT5G36120	12.0091	4.57672	1.42351	0.0144563	0.502902	TRUE	Up
AT5G17670	38.4026	14.6385	1.41913	0.000868491	0.109305	TRUE	Up
AT1G30380	1108.42	424.726	1.41911	0.00168447	0.157116	TRUE	Up
AT5G08610	28.4074	10.8436	1.41794	0.00142086	0.146614	TRUE	Up
AT2G45560	25.9382	9.94986	1.41711	0.00252729	0.196195	TRUE	Up
AT5G22490	57.7944	22.4911	1.4169	0.0152028	0.520019	TRUE	Up
AT3G10060	77.7791	29.8984	1.4143	0.00069884	0.0971533	TRUE	Up
AT3G14210	447.622	172.219	1.41425	0.00235363	0.18673	TRUE	Up
AT5G14360	4.33732	1.6702	1.41382	0.0494097	0.894365	TRUE	Up
AT3G55800	339.146	130.234	1.41261	0.000956495	0.115565	TRUE	Up
AT4G14560	27.8864	10.6491	1.41202	0.00364574	0.245544	TRUE	Up
AT1G18265	4.67166	1.78457	1.41172	0.0464911	0.872226	TRUE	Up
AT5G59080	89.749	34.5254	1.41171	0.000847762	0.107922	TRUE	Up
AT4G21445	13.2619	5.10165	1.4113	0.0152829	0.520019	TRUE	Up
AT5G19220	140.419	54.2236	1.41061	0.00119721	0.134709	TRUE	Up
AT3G63160	65.3709	25.2108	1.41035	0.000768277	0.102517	TRUE	Up
AT1G13700	43.9854	16.9156	1.40966	0.00268535	0.204983	TRUE	Up
AT3G48310	19.1262	7.40034	1.40923	0.0090298	0.386838	TRUE	Up
AT2G35130	17.1679	6.63493	1.40649	0.00838598	0.372504	TRUE	Up
AT3G62410	339.226	131.492	1.4062	0.00189068	0.165805	TRUE	Up
AT1G55490	155.513	59.8589	1.40393	0.00069777	0.0971533	TRUE	Up
AT3G17510	273.864	106.147	1.40234	0.00331626	0.23217	TRUE	Up
AT1G68670	80.5125	31.2516	1.40069	0.00182576	0.163072	TRUE	Up
AT1G03230	31.9417	12.4195	1.39983	0.00278773	0.209086	TRUE	Up
AT3G54090	18.1817	7.05805	1.39555	0.00648007	0.326718	TRUE	Up
AT1G50900	82.548	32.0618	1.39425	0.000586689	0.0892983	TRUE	Up
AT1G78450	24.739	9.66385	1.39298	0.0052817	0.29785	TRUE	Up
AT5G48900	18.3011	7.11765	1.39213	0.0450894	0.862487	TRUE	Up
AT4G14890	56.8165	22.1401	1.39034	0.000412142	0.0728396	TRUE	Up
AT1G44446	181.256	70.8283	1.38853	0.0010273	0.120495	TRUE	Up
AT1G49750	224.269	88.2024	1.38839	0.00367883	0.245544	TRUE	Up
AT5G28500	144.284	56.3707	1.38802	0.000858578	0.108468	TRUE	Up
AT5G48540	22.7692	8.94261	1.38656	0.00833287	0.372134	TRUE	Up
AT5G67420	201.999	79.3302	1.38305	0.00153458	0.151024	TRUE	Up
AT1G06680	2846.42	1120.25	1.38189	0.0022043	0.179617	TRUE	Up
AT2G40000	596.872	235.5	1.37958	0.00283155	0.210003	TRUE	Up
AT5G58260	42.3004	16.6422	1.37872	0.000777055	0.103274	TRUE	Up
AT3G13061	26.1594	10.3368	1.37749	0.00834926	0.372366	TRUE	Up
AT1G31580	3119.44	1237.78	1.37665	0.00599457	0.314483	TRUE	Up
AT1G07135	34.5797	13.5441	1.37664	0.00301633	0.219301	TRUE	Up
AT3G23550	55.6654	22.344	1.37607	0.0378559	0.80671	TRUE	Up
AT5G44580	286.431	113.24	1.37442	0.00170603	0.157116	TRUE	Up
AT4G15430	14.5478	5.73457	1.37321	0.0143188	0.500798	TRUE	Up
AT3G17170	39.9585	15.6702	1.37289	0.00104169	0.121442	TRUE	Up
AT2G44040	8.49057	3.32965	1.37225	0.0311366	0.739288	TRUE	Up
AT5G18660	14.864	5.83103	1.36947	0.0138786	0.494773	TRUE	Up
AT1G10340	27.6123	11.0317	1.36759	0.00917212	0.389212	TRUE	Up
AT3G29030	17.1117	6.7327	1.36716	0.0104504	0.422931	TRUE	Up
AT2G17880	11.7741	4.65521	1.36648	0.0271727	0.697574	TRUE	Up
AT4G15550	43.3542	17.0732	1.36627	0.00137404	0.145436	TRUE	Up
AT1G80840	19.0016	7.59744	1.36584	0.0157573	0.530984	TRUE	Up
AT1G69720	16.3878	6.51762	1.36276	0.0109512	0.435243	TRUE	Up
AT1G20020	622.281	248.686	1.3621	0.00277982	0.208965	TRUE	Up
AT5G35630	595.704	238.257	1.362	0.0033399	0.232645	TRUE	Up
AT3G55330	74.2585	29.5662	1.36157	0.00105923	0.122627	TRUE	Up
AT2G22880	8.84112	3.52394	1.36027	0.0444994	0.856131	TRUE	Up
AT4G27410	122.836	49.1166	1.35955	0.0105594	0.425268	TRUE	Up
AT1G44000	39.7473	15.7517	1.35676	0.00125401	0.138886	TRUE	Up
AT2G30420	5.78381	2.31438	1.3564	0.0453924	0.864411	TRUE	Up
AT5G55620	80.7054	32.1109	1.35364	0.00451822	0.272949	TRUE	Up
AT4G34220	18.4645	7.38522	1.35307	0.0141341	0.500132	TRUE	Up
AT1G09750	20.1232	8.13936	1.35112	0.0346718	0.778351	TRUE	Up
AT3G23010	11.3366	4.5751	1.34795	0.0306219	0.734319	TRUE	Up
AT5G54490	19.9391	7.9504	1.34726	0.0105847	0.425665	TRUE	Up
AT1G73480	74.0289	29.8519	1.34684	0.00281577	0.209638	TRUE	Up
AT5G13730	32.8232	13.2436	1.34626	0.00279576	0.209216	TRUE	Up
AT4G01310	198.643	79.8613	1.34447	0.00137155	0.145436	TRUE	Up
AT2G15620	88.8053	35.7898	1.34355	0.00157448	0.151692	TRUE	Up
AT3G15354	45.5264	18.2256	1.34295	0.00247523	0.193967	TRUE	Up
AT5G47610	13.3656	5.33692	1.34289	0.0300136	0.732095	TRUE	Up
AT3G27160	137.718	55.4386	1.3427	0.00121627	0.136066	TRUE	Up
AT1G65230	79.1772	32.0307	1.34109	0.0016377	0.155469	TRUE	Up
AT4G25050	171.244	69.1376	1.34002	0.00144707	0.14794	TRUE	Up
AT5G39860	12.6672	5.08471	1.3399	0.0369082	0.800134	TRUE	Up
AT3G16530	370.783	150.992	1.33912	0.00581466	0.310027	TRUE	Up
AT3G57600	6.06431	2.45553	1.3382	0.0464873	0.872226	TRUE	Up
AT2G35960	31.3104	12.6719	1.33665	0.00204062	0.173159	TRUE	Up
AT4G27520	48.8278	19.7035	1.33535	0.00206782	0.174823	TRUE	Up
AT1G03600	172.31	69.7825	1.33519	0.00163163	0.155337	TRUE	Up
AT4G11650	11.9008	4.84495	1.33405	0.0333707	0.764673	TRUE	Up
AT5G27420	151.815	61.6954	1.33061	0.0113185	0.442052	TRUE	Up
ATCG00220	5.51483	2.24912	1.32822	0.048922	0.891164	TRUE	Up
AT5G49100	16.5269	6.71166	1.32432	0.0125898	0.468432	TRUE	Up
AT4G02420	24.7805	10.1553	1.32369	0.00571399	0.308344	TRUE	Up
AT3G26570	170.434	69.5537	1.32335	0.00157636	0.151692	TRUE	Up
AT2G23600	175.301	71.83	1.32277	0.00234888	0.18673	TRUE	Up
AT3G52150	118.773	48.5105	1.32273	0.00139737	0.14653	TRUE	Up
AT5G54270	3115.24	1275.55	1.32096	0.00287737	0.212452	TRUE	Up
AT4G38960	16.4261	6.68209	1.32032	0.0153125	0.520219	TRUE	Up
AT1G29930	12857.9	5280.28	1.31855	0.0033922	0.234322	TRUE	Up
AT2G36870	23.0251	9.50049	1.31788	0.0222502	0.63079	TRUE	Up
AT1G71500	156.39	64.1124	1.31783	0.00147448	0.148822	TRUE	Up
AT2G21530	68.988	28.3775	1.31625	0.00132638	0.143552	TRUE	Up
AT3G09580	14.0179	5.76492	1.31587	0.0182821	0.571823	TRUE	Up
AT1G66130	44.2168	18.1424	1.31444	0.00148269	0.148822	TRUE	Up
AT1G16720	119.803	49.3767	1.31204	0.00168909	0.157116	TRUE	Up
AT1G03630	77.3202	31.7898	1.31192	0.00117844	0.134091	TRUE	Up
AT1G62780	57.5114	23.6786	1.3115	0.000837919	0.107449	TRUE	Up
AT1G78630	238.144	98.1638	1.3102	0.00220303	0.179617	TRUE	Up
AT1G16260	49.6966	20.6688	1.30809	0.00413178	0.259513	TRUE	Up
AT5G52970	38.3787	15.8615	1.30625	0.00189783	0.165805	TRUE	Up
AT4G39710	32.4544	13.4484	1.30381	0.00268686	0.204983	TRUE	Up
AT3G16560	16.8356	6.96439	1.3038	0.0119045	0.45569	TRUE	Up
AT5G18030	13.2389	5.46862	1.30314	0.0271778	0.697574	TRUE	Up
AT1G67865	237.743	98.5975	1.30289	0.00588235	0.312715	TRUE	Up
AT3G22420	21.7603	9.01478	1.30084	0.00620734	0.320754	TRUE	Up
AT5G15850	102.428	42.5956	1.30043	0.00209112	0.175011	TRUE	Up
AT1G23740	149.114	61.895	1.29963	0.00208012	0.174972	TRUE	Up
AT5G15780	28.7729	11.9391	1.29899	0.0412725	0.831114	TRUE	Up
AT4G11280	36.5442	15.1352	1.29739	0.00409621	0.258436	TRUE	Up
AT5G15580	10.855	4.49811	1.29722	0.0406601	0.828817	TRUE	Up
AT3G15760	28.4091	11.8917	1.29596	0.00702002	0.339022	TRUE	Up
AT5G59750	39.7418	16.5408	1.29557	0.00170707	0.157116	TRUE	Up
AT1G26230	11.0762	4.60805	1.2941	0.0257678	0.678955	TRUE	Up
AT3G02500	14.929	6.21494	1.29284	0.0254051	0.676629	TRUE	Up
ATCG01020	23.7297	9.93976	1.29239	0.0098618	0.407548	TRUE	Up
AT2G44080	42.0994	17.4145	1.29234	0.00737679	0.347149	TRUE	Up
AT3G46130	40.294	16.7438	1.29108	0.00342349	0.235505	TRUE	Up
AT3G26060	103.262	43.0741	1.29099	0.0016985	0.157116	TRUE	Up
AT2G18560	25.648	10.7124	1.28973	0.00442826	0.269475	TRUE	Up
AT3G48730	55.1033	23.0041	1.2888	0.00165167	0.155904	TRUE	Up
AT1G14700	10.4271	4.36087	1.28853	0.037876	0.80671	TRUE	Up
AT1G64510	145.958	61.1347	1.28669	0.00213064	0.176101	TRUE	Up
AT3G18890	54.5036	22.8146	1.28659	0.00100505	0.120122	TRUE	Up
AT1G29070	98.1348	41.0831	1.28553	0.00177542	0.161175	TRUE	Up
AT4G27710	102.043	42.9598	1.28546	0.00362333	0.245544	TRUE	Up
AT1G75100	115.444	48.4093	1.2854	0.0022258	0.180818	TRUE	Up
AT1G55370	26.1776	11.0449	1.2846	0.0085812	0.377641	TRUE	Up
AT2G23670	65.1103	27.2536	1.28314	0.00140476	0.14653	TRUE	Up
AT1G35680	174.535	73.2398	1.28284	0.00209942	0.175052	TRUE	Up
AT1G75460	192.642	81.4733	1.28015	0.00399624	0.25633	TRUE	Up
AT1G77400	8.75593	3.69382	1.27692	0.0421774	0.839042	TRUE	Up
AT4G13495	423.267	179.781	1.27611	0.00640217	0.325039	TRUE	Up
AT1G70820	115.576	49.2092	1.27582	0.00660767	0.330437	TRUE	Up
AT1G78290	78.0196	32.8381	1.27501	0.00241639	0.190706	TRUE	Up
AT4G33010	469.117	198.704	1.27369	0.003787	0.249162	TRUE	Up
AT4G24930	25.5689	10.7956	1.27298	0.00505793	0.291256	TRUE	Up
AT3G44020	16.9839	7.18024	1.27296	0.0139545	0.496415	TRUE	Up
AT1G76410	23.8331	10.0622	1.27247	0.0282989	0.70856	TRUE	Up
AT1G72910	89.6321	37.8393	1.2701	0.0118264	0.454795	TRUE	Up
AT5G49450	151.496	64.4291	1.26924	0.00703627	0.339314	TRUE	Up
AT3G27050	41.4896	17.5481	1.26851	0.00210833	0.175129	TRUE	Up
AT3G09600	58.5691	24.8467	1.26812	0.00331453	0.23217	TRUE	Up
AT5G53490	114.518	48.6936	1.26756	0.00259104	0.198822	TRUE	Up
AT1G18485	8.53316	3.6408	1.26321	0.0480178	0.884193	TRUE	Up
AT1G04640	32.6189	13.8777	1.26301	0.00275366	0.207468	TRUE	Up
AT2G18300	112.957	48.4619	1.26162	0.0270472	0.696305	TRUE	Up
AT1G73870	61.5819	26.2232	1.26112	0.00191507	0.166136	TRUE	Up
AT1G66970	384.568	165.101	1.26106	0.00791426	0.362406	TRUE	Up
AT1G57750	23.5646	10.0509	1.2606	0.0343207	0.776201	TRUE	Up
AT1G32080	125.162	53.6371	1.25965	0.00369562	0.246074	TRUE	Up
AT1G60600	11.9198	5.08159	1.25902	0.02935	0.723442	TRUE	Up
AT3G03630	11.3199	4.82508	1.2589	0.0304222	0.734319	TRUE	Up
AT4G24770	421.401	180.589	1.25757	0.0043447	0.266833	TRUE	Up
AT3G04550	57.0171	24.3747	1.25661	0.00157965	0.151692	TRUE	Up
AT3G59880	8.69007	3.7258	1.25571	0.0444436	0.85607	TRUE	Up
AT4G17560	93.8422	40.124	1.25454	0.00203489	0.173159	TRUE	Up
AT2G32180	17.386	7.42437	1.25373	0.0140905	0.500132	TRUE	Up
AT2G40960	16.7085	7.18793	1.24944	0.0181832	0.570497	TRUE	Up
AT3G21760	19.3714	8.32096	1.24942	0.0111089	0.438367	TRUE	Up
AT5G40500	28.6763	12.3604	1.24681	0.00476307	0.279727	TRUE	Up
AT5G13770	118.368	51.0052	1.24638	0.00254752	0.196846	TRUE	Up
AT2G29320	89.8518	38.7005	1.24552	0.00303411	0.219633	TRUE	Up
AT1G35710	184.143	80.4237	1.24498	0.0330034	0.762487	TRUE	Up
AT1G21500	155.151	67.3701	1.24135	0.00645058	0.325738	TRUE	Up
AT5G40950	187.957	81.0903	1.24035	0.00305096	0.220372	TRUE	Up
AT1G78370	615.768	267.021	1.24012	0.00890912	0.385435	TRUE	Up
AT5G20935	9.42529	4.10026	1.23848	0.0475852	0.882589	TRUE	Up
AT4G22890	391.231	169.384	1.23831	0.00409456	0.258436	TRUE	Up
AT2G41090	670.966	293.432	1.23626	0.0163256	0.540543	TRUE	Up
AT1G20850	17.2872	7.53758	1.23549	0.0328884	0.761499	TRUE	Up
AT4G20360	646.325	280.946	1.23515	0.00440915	0.268805	TRUE	Up
AT1G69730	56.4789	24.6647	1.23508	0.00407108	0.258436	TRUE	Up
AT1G64390	97.9372	42.5126	1.23323	0.0138345	0.493732	TRUE	Up
AT5G21430	44.8865	19.6199	1.23246	0.00366579	0.245544	TRUE	Up
AT3G10520	58.4849	25.5493	1.23189	0.0042042	0.26208	TRUE	Up
AT1G78995	15.1053	6.57357	1.23094	0.0224285	0.632606	TRUE	Up
AT1G32470	153.2	66.9965	1.23025	0.0046321	0.274343	TRUE	Up
AT1G72920	41.7936	18.1404	1.2301	0.0216916	0.621852	TRUE	Up
AT1G03220	162.847	70.9673	1.22642	0.0123512	0.463707	TRUE	Up
AT1G64680	81.0444	35.421	1.22539	0.00322263	0.228793	TRUE	Up
AT5G39660	63.9207	27.7922	1.22523	0.00526702	0.297622	TRUE	Up
AT4G04640	633.59	278.225	1.22328	0.00553356	0.302896	TRUE	Up
AT1G78820	11.9652	5.19531	1.22293	0.0392548	0.821861	TRUE	Up
AT5G47230	26.3011	11.4619	1.22206	0.0270469	0.696305	TRUE	Up
AT4G21280	477.166	209.991	1.22113	0.00670401	0.332459	TRUE	Up
AT5G13740	149.716	66.0932	1.22061	0.00811174	0.366046	TRUE	Up
AT4G39780	32.2564	14.1317	1.21858	0.00403297	0.257197	TRUE	Up
AT1G48350	145.287	63.8687	1.21778	0.00384742	0.251643	TRUE	Up
AT1G12250	60.3495	26.6127	1.21738	0.00327944	0.230853	TRUE	Up
AT5G48790	61.0101	26.8313	1.21733	0.00231764	0.185995	TRUE	Up
AT5G02120	103.6	45.4685	1.2169	0.0034103	0.235084	TRUE	Up
ATMG01390	365.869	159.931	1.21556	0.0239527	0.653945	TRUE	Up
AT5G67390	18.787	8.28376	1.21472	0.0148592	0.511087	TRUE	Up
AT1G22430	45.3252	20.0332	1.21423	0.00423551	0.262528	TRUE	Up
AT5G61600	167.319	73.369	1.21387	0.00746157	0.348689	TRUE	Up
ATMG00020	472.215	206.506	1.21385	0.0361177	0.794128	TRUE	Up
AT3G21780	38.7045	17.1457	1.21328	0.00678975	0.334643	TRUE	Up
AT1G07320	155.105	68.3358	1.21261	0.00351527	0.239341	TRUE	Up
AT1G13750	20.3482	9.07985	1.21192	0.0376266	0.805227	TRUE	Up
AT3G29240	272.114	120.165	1.21075	0.00595882	0.314483	TRUE	Up
AT4G34190	118.731	52.3815	1.21016	0.0030648	0.220413	TRUE	Up
AT5G39530	60.7265	26.8288	1.20976	0.00605262	0.315705	TRUE	Up
AT2G03420	17.9565	7.88794	1.20957	0.016169	0.537161	TRUE	Up
AT4G37930	1217.77	540.882	1.20939	0.00756464	0.351528	TRUE	Up
AT5G47190	104.522	46.15	1.20797	0.00364682	0.245544	TRUE	Up
AT1G67830	12.8392	5.67959	1.20796	0.0393834	0.821861	TRUE	Up
AT1G73540	36.4854	16.0789	1.20748	0.00619927	0.320754	TRUE	Up
AT3G05370	19.8918	8.86347	1.20707	0.0224908	0.63275	TRUE	Up
AT1G22190	142.609	62.9164	1.20666	0.00613247	0.318869	TRUE	Up
AT2G45190	20.7245	9.21025	1.20641	0.0195501	0.591596	TRUE	Up
AT3G15356	97.8329	44.0613	1.20567	0.0324622	0.755315	TRUE	Up
AT5G16400	117.903	52.3367	1.2049	0.00411603	0.259013	TRUE	Up
AT4G28290	33.6729	14.9248	1.20439	0.004926	0.285142	TRUE	Up
AT1G52230	590.473	262.827	1.20325	0.00678714	0.334643	TRUE	Up
AT2G33800	207.18	92.0195	1.20281	0.00473166	0.278748	TRUE	Up
AT1G61380	46.0371	20.4568	1.20099	0.00462452	0.274343	TRUE	Up
AT4G14550	26.8576	11.9153	1.20067	0.0402597	0.824732	TRUE	Up
AT1G49380	21.9683	9.71902	1.20058	0.0105147	0.423982	TRUE	Up
AT1G68010	539.686	240.655	1.19971	0.00680059	0.334643	TRUE	Up
AT1G73110	25.0312	11.103	1.19871	0.00710373	0.340564	TRUE	Up
AT4G16860	199.27	89.2307	1.19848	0.00784265	0.360729	TRUE	Up
AT3G44260	84.4324	37.4468	1.19706	0.00717486	0.341536	TRUE	Up
AT1G62630	18.6709	8.37137	1.19568	0.02063	0.603923	TRUE	Up
AT3G49940	15.8585	7.03082	1.19559	0.0298019	0.729159	TRUE	Up
AT3G26650	1004.43	449.661	1.19268	0.00623187	0.321024	TRUE	Up
AT1G68590	96.6768	43.2335	1.19179	0.00376537	0.24823	TRUE	Up
AT3G11630	246.461	109.952	1.19165	0.0044548	0.270101	TRUE	Up
AT5G64190	65.6636	29.2102	1.18833	0.0229764	0.63991	TRUE	Up
AT3G21055	476.506	214.238	1.18806	0.00716012	0.341536	TRUE	Up
AT2G33855	32.534	14.6062	1.18648	0.00675649	0.334562	TRUE	Up
AT4G34620	311.492	139.569	1.18577	0.00565151	0.307327	TRUE	Up
AT3G57040	42.9945	19.2524	1.18469	0.00679327	0.334643	TRUE	Up
AT5G02160	266.425	120.431	1.18327	0.0180093	0.568258	TRUE	Up
AT1G19350	227.273	101.938	1.18316	0.00802321	0.363682	TRUE	Up
AT1G74730	72.7613	32.7312	1.18313	0.00371458	0.246841	TRUE	Up
AT3G27830	145.901	65.9196	1.17915	0.00532082	0.298631	TRUE	Up
AT3G54050	385.574	174.598	1.17799	0.006903	0.33532	TRUE	Up
AT3G46780	494.088	224.24	1.17742	0.00917163	0.389212	TRUE	Up
AT1G66230	11.3329	5.13558	1.17618	0.0447118	0.857239	TRUE	Up
AT5G61270	23.2432	10.4976	1.17571	0.0103191	0.421076	TRUE	Up
AT4G27820	27.7467	12.5504	1.17495	0.00840438	0.372822	TRUE	Up
AT1G68520	215.663	97.8328	1.1749	0.0058219	0.310027	TRUE	Up
AT2G40400	20.6948	9.28092	1.17447	0.0200702	0.596469	TRUE	Up
AT1G35420	83.8534	38.0949	1.17361	0.00546342	0.301161	TRUE	Up
AT2G42750	308.811	140.393	1.17269	0.00732688	0.3458	TRUE	Up
AT5G16030	212.443	96.4392	1.17261	0.0128566	0.473586	TRUE	Up
AT2G37970	110.996	50.1651	1.17225	0.00636131	0.324911	TRUE	Up
AT3G08920	43.2621	19.66	1.17167	0.00573516	0.308344	TRUE	Up
AT4G19100	27.0349	12.3261	1.16904	0.0109017	0.434365	TRUE	Up
AT5G52900	33.9811	15.3556	1.16878	0.00534179	0.298798	TRUE	Up
AT5G17230	154.444	70.0874	1.16821	0.00445236	0.270101	TRUE	Up
AT3G52720	23.2326	10.5618	1.16694	0.027055	0.696305	TRUE	Up
AT2G43030	196.623	89.4499	1.16659	0.0054656	0.301161	TRUE	Up
AT2G32500	20.5556	9.32788	1.16654	0.015291	0.520019	TRUE	Up
AT5G52780	33.6384	15.3697	1.16535	0.00661351	0.330437	TRUE	Up
AT3G27850	137.516	62.612	1.16475	0.004872	0.284076	TRUE	Up
AT4G29060	180	82.3306	1.16442	0.00758032	0.351765	TRUE	Up
AT5G59540	90.5096	41.4546	1.16375	0.00750036	0.349632	TRUE	Up
AT3G54210	201.248	91.7896	1.16123	0.00556548	0.304142	TRUE	Up
AT5G04130	18.3286	8.37482	1.15884	0.0190386	0.580879	TRUE	Up
AT2G17040	92.8891	42.6869	1.15754	0.00817288	0.366962	TRUE	Up
AT5G54585	111.785	51.2361	1.15707	0.0103539	0.421076	TRUE	Up
AT2G32540	24.0606	11.0395	1.15676	0.0166005	0.545567	TRUE	Up
AT3G24430	74.1458	33.9968	1.15655	0.00476511	0.279727	TRUE	Up
AT1G77090	49.1889	22.463	1.15586	0.00407565	0.258436	TRUE	Up
AT3G47650	80.8169	37.0407	1.15473	0.00426122	0.263166	TRUE	Up
AT4G04330	30.9212	14.2523	1.15447	0.00903468	0.386838	TRUE	Up
AT5G24770	479.875	219.55	1.15447	0.032848	0.761093	TRUE	Up
AT3G15190	145.386	66.6762	1.15422	0.00552786	0.302896	TRUE	Up
AT2G36990	56.4189	25.9362	1.15314	0.00402354	0.257089	TRUE	Up
AT2G29180	47.0215	21.6126	1.15264	0.00358703	0.243727	TRUE	Up
AT1G67050	46.3445	21.4071	1.15245	0.0137097	0.491389	TRUE	Up
AT1G33590	344.505	159.124	1.15139	0.00996305	0.41071	TRUE	Up
AT4G11900	35.2558	16.3732	1.14886	0.0134889	0.486624	TRUE	Up
AT1G19960	77.3302	35.7036	1.14749	0.00578971	0.309773	TRUE	Up
AT5G28770	83.0783	38.5346	1.14735	0.0100977	0.414719	TRUE	Up
AT3G44450	17.5892	8.15975	1.14649	0.0377311	0.805227	TRUE	Up
AT3G18050	64.2624	29.7278	1.14577	0.00708714	0.340564	TRUE	Up
AT1G76110	57.0961	26.399	1.14499	0.0063483	0.324911	TRUE	Up
AT2G25080	361.537	167.446	1.14463	0.00865844	0.378533	TRUE	Up
AT1G66180	62.7565	28.9726	1.14415	0.005405	0.300312	TRUE	Up
AT5G07020	77.4715	35.8899	1.13977	0.00492121	0.285142	TRUE	Up
AT5G04230	14.8391	6.92114	1.13975	0.0456736	0.866678	TRUE	Up
AT5G44530	23.0901	10.731	1.13902	0.018179	0.570497	TRUE	Up
AT4G28740	46.1912	21.4306	1.13736	0.00424298	0.262528	TRUE	Up
AT5G05250	279.39	129.731	1.13668	0.00808505	0.365488	TRUE	Up
AT1G72930	186.788	87.4731	1.13647	0.0145304	0.502902	TRUE	Up
AT2G01870	14.0358	6.54472	1.13638	0.0462065	0.870633	TRUE	Up
AT2G37660	133.614	62.2042	1.13535	0.00684662	0.335274	TRUE	Up
AT1G79850	181.424	84.3972	1.13387	0.00645085	0.325738	TRUE	Up
AT2G29120	32.1794	15.1202	1.13365	0.0195694	0.591639	TRUE	Up
AT2G31840	45.7784	21.2513	1.13328	0.00409908	0.258436	TRUE	Up
AT4G24780	131.224	61.4792	1.13229	0.0150548	0.516485	TRUE	Up
AT2G17695	51.2159	23.8284	1.13215	0.00373802	0.247409	TRUE	Up
AT4G02530	101.648	47.3965	1.1314	0.00573179	0.308344	TRUE	Up
AT3G12320	117.417	54.5826	1.1311	0.00691421	0.335375	TRUE	Up
AT4G02520	1553.66	734.88	1.13017	0.0434058	0.847558	TRUE	Up
AT3G62910	27.4956	12.8122	1.1297	0.00961313	0.40076	TRUE	Up
AT1G18300	14.4534	6.73921	1.12931	0.0374764	0.805227	TRUE	Up
AT5G11420	57.8693	27.2072	1.12588	0.0250299	0.671221	TRUE	Up
AT5G43750	47.3796	22.1884	1.12458	0.00409433	0.258436	TRUE	Up
AT4G15510	18.5285	8.67523	1.12404	0.0224729	0.63275	TRUE	Up
AT4G02790	29.3398	13.7074	1.12341	0.00883766	0.384346	TRUE	Up
AT1G43670	99.9858	46.9509	1.12326	0.00635579	0.324911	TRUE	Up
AT5G23920	52.492	24.5933	1.12287	0.00684462	0.335274	TRUE	Up
AT5G14200	538.4	253.162	1.12182	0.0174054	0.558532	TRUE	Up
AT2G25735	37.3958	17.7118	1.12143	0.0187867	0.579041	TRUE	Up
AT5G24314	69.8532	32.7882	1.12081	0.00572863	0.308344	TRUE	Up
AT1G65486	17.1954	8.10328	1.12003	0.0380919	0.809752	TRUE	Up
AT5G57030	35.5019	16.6534	1.11994	0.00638128	0.324911	TRUE	Up
AT4G10120	61.2313	28.7218	1.11945	0.00750928	0.349632	TRUE	Up
AT4G35250	78.6802	36.9953	1.11929	0.00622263	0.321024	TRUE	Up
AT3G32980	21.2494	10.021	1.11913	0.0438909	0.85217	TRUE	Up
AT2G05520	2005.04	945.838	1.11905	0.0178434	0.564841	TRUE	Up
AT3G13120	113.728	53.5729	1.11821	0.00700418	0.338749	TRUE	Up
AT2G06520	1343	634.677	1.11616	0.0119908	0.456364	TRUE	Up
AT3G04790	74.1118	34.8516	1.11528	0.00643676	0.325738	TRUE	Up
AT3G63140	228.665	108.454	1.11497	0.0126412	0.469819	TRUE	Up
AT5G51110	118.087	55.7671	1.11472	0.00689406	0.33532	TRUE	Up
AT3G55980	159.44	75.27	1.11396	0.0201191	0.596648	TRUE	Up
AT5G62350	200.261	95.0125	1.11224	0.0104702	0.423215	TRUE	Up
AT1G04530	101.44	47.9621	1.11016	0.00651894	0.327683	TRUE	Up
AT2G23840	73.6707	34.9775	1.10985	0.00905165	0.387066	TRUE	Up
AT4G18740	24.9578	11.8839	1.10978	0.0216632	0.621573	TRUE	Up
AT2G46820	547.529	259.845	1.10953	0.0106077	0.425665	TRUE	Up
AT1G32920	83.2853	39.4558	1.10952	0.0201059	0.596648	TRUE	Up
AT1G08380	1813.62	863.002	1.10806	0.0142501	0.500132	TRUE	Up
AT1G61300	31.6327	15.0671	1.10787	0.014191	0.500132	TRUE	Up
AT2G30520	529.455	251.883	1.10737	0.0134281	0.486017	TRUE	Up
AT5G04190	17.1112	8.14281	1.10657	0.0468768	0.87748	TRUE	Up
AT5G24490	340.564	162.47	1.10631	0.0205853	0.603923	TRUE	Up
AT5G55220	73.2344	34.8497	1.10622	0.00939073	0.394957	TRUE	Up
AT1G67700	213.819	101.825	1.1054	0.0109269	0.434801	TRUE	Up
AT1G76080	169.5	80.8922	1.10512	0.0116604	0.449882	TRUE	Up
AT1G29460	22.1576	10.535	1.10464	0.0296757	0.728217	TRUE	Up
AT5G06290	77.7509	37.012	1.10379	0.00742101	0.347365	TRUE	Up
AT2G38230	145.592	69.4119	1.10362	0.0113147	0.442052	TRUE	Up
AT2G46440	64.7233	31.0057	1.10264	0.0160939	0.535901	TRUE	Up
AT1G08550	103.793	49.6329	1.10187	0.0111581	0.438955	TRUE	Up
AT5G13510	103.51	49.2025	1.10167	0.00685159	0.335274	TRUE	Up
AT4G26530	161.558	77.0733	1.10119	0.00911981	0.388565	TRUE	Up
AT3G47070	114.294	54.4778	1.09942	0.00865002	0.378533	TRUE	Up
AT2G04530	12.5183	5.94899	1.09807	0.0480603	0.884193	TRUE	Up
AT4G30950	213.447	101.898	1.09806	0.00887708	0.385275	TRUE	Up
AT5G21100	59.3143	28.3051	1.09578	0.00669392	0.332459	TRUE	Up
AT5G64770	256.405	122.125	1.09576	0.00925565	0.391756	TRUE	Up
AT1G23830	18.3572	8.82107	1.09566	0.0329694	0.762312	TRUE	Up
AT5G09660	584.844	280.51	1.09465	0.0119768	0.456353	TRUE	Up
AT1G67740	895.998	430.207	1.09372	0.0126874	0.470366	TRUE	Up
AT5G43700	89.8163	43.0141	1.09241	0.0116715	0.449882	TRUE	Up
AT5G19250	202.97	97.6716	1.09176	0.012252	0.461547	TRUE	Up
AT1G69160	67.8407	32.6263	1.09053	0.0142622	0.500132	TRUE	Up
ATCG00790	15.2282	7.33983	1.09015	0.0459134	0.869362	TRUE	Up
AT1G10360	42.9399	20.5213	1.08988	0.00898904	0.385878	TRUE	Up
AT3G50820	829.837	399.78	1.08943	0.0156444	0.528252	TRUE	Up
AT2G35260	276.974	133.319	1.08854	0.01291	0.4745	TRUE	Up
AT1G68585	21.1951	10.2178	1.08844	0.0296355	0.728217	TRUE	Up
AT1G76955	23.5225	11.2906	1.08796	0.0256004	0.678208	TRUE	Up
AT5G08790	171.867	83.1428	1.08632	0.0238642	0.653112	TRUE	Up
AT1G57770	15.4997	7.48423	1.08575	0.0414538	0.831836	TRUE	Up
AT3G47800	120.514	58.3417	1.08267	0.0188747	0.580677	TRUE	Up
AT1G70760	69.0933	33.4653	1.08158	0.0102117	0.418365	TRUE	Up
Novel00158	41.6341	20.2018	1.08114	0.0134175	0.486017	TRUE	Up
AT3G54890	4187.74	2031.71	1.07983	0.0168421	0.549888	TRUE	Up
AT3G56910	222.15	107.417	1.07855	0.0103013	0.421076	TRUE	Up
AT2G29650	145.092	70.3992	1.07816	0.0128024	0.473161	TRUE	Up
AT4G28350	29.806	14.4381	1.07702	0.0201301	0.596648	TRUE	Up
AT3G16000	92.7513	44.9871	1.07665	0.00951007	0.398464	TRUE	Up
AT2G28630	150.886	72.8938	1.07549	0.0125745	0.468404	TRUE	Up
AT1G51110	87.5639	42.5425	1.07529	0.00938249	0.394957	TRUE	Up
AT3G62530	155.873	75.4318	1.07442	0.00893568	0.385567	TRUE	Up
AT4G29780	17.6953	8.55922	1.07367	0.0308129	0.734319	TRUE	Up
AT1G24440	46.7805	22.7869	1.0708	0.00800134	0.363264	TRUE	Up
AT1G50250	175.481	85.5003	1.07064	0.0114789	0.445039	TRUE	Up
AT1G16320	83.8984	40.7724	1.07038	0.00838163	0.372504	TRUE	Up
AT2G47130	43.7912	21.5065	1.07033	0.0298468	0.729721	TRUE	Up
AT3G47470	5364.9	2618.56	1.06926	0.0159077	0.532811	TRUE	Up
AT5G27320	45.9189	22.4101	1.06846	0.00836986	0.372504	TRUE	Up
AT1G72640	40.6611	19.8477	1.06773	0.00877883	0.382288	TRUE	Up
AT3G54720	24.2393	11.8298	1.06718	0.0322551	0.7532	TRUE	Up
AT3G26710	46.3266	22.5058	1.06698	0.00661199	0.330437	TRUE	Up
AT5G67330	89.1566	43.3036	1.06686	0.00862438	0.378039	TRUE	Up
AT2G17972	21.4788	10.4397	1.06586	0.0223997	0.632331	TRUE	Up
AT2G42690	236.611	116.266	1.06134	0.0167973	0.549318	TRUE	Up
AT1G49975	28.3148	13.9004	1.06093	0.0172078	0.555634	TRUE	Up
AT3G57190	17.4714	8.55675	1.06069	0.0333454	0.764673	TRUE	Up
AT4G14040	541.366	265.588	1.06052	0.0209383	0.609191	TRUE	Up
AT1G32520	32.5504	15.9276	1.05991	0.0111635	0.438955	TRUE	Up
AT1G76960	195.534	96.2987	1.05913	0.0160585	0.535901	TRUE	Up
AT3G20820	142.867	69.6013	1.0591	0.0163535	0.540543	TRUE	Up
AT4G00050	18.9574	9.26359	1.0583	0.033112	0.762739	TRUE	Up
AT5G52190	14.6494	7.20636	1.05654	0.0460725	0.870633	TRUE	Up
AT3G50685	67.5704	33.153	1.05569	0.0101772	0.417466	TRUE	Up
AT4G10340	3419.57	1687.43	1.05539	0.0183191	0.571823	TRUE	Up
AT1G55670	1460.98	720.631	1.05533	0.01858	0.575339	TRUE	Up
AT5G14660	20.921	10.2899	1.0551	0.0250292	0.671221	TRUE	Up
AT1G54780	493.545	243.84	1.05448	0.01785	0.564841	TRUE	Up
AT3G53800	28.6115	14.2018	1.05221	0.0371598	0.802477	TRUE	Up
AT5G55970	123.221	60.6861	1.05201	0.0223753	0.632319	TRUE	Up
AT1G23710	40.9057	20.085	1.05026	0.0136861	0.491074	TRUE	Up
AT1G62750	238.112	117.715	1.04987	0.0135402	0.487945	TRUE	Up
AT5G18670	62.0211	30.604	1.04702	0.0126984	0.470366	TRUE	Up
AT2G34655	25.8485	12.8732	1.04402	0.0268537	0.695976	TRUE	Up
AT3G51600	382.567	189.664	1.04348	0.0141635	0.500132	TRUE	Up
AT3G22150	16.9971	8.44465	1.04288	0.03977	0.82231	TRUE	Up
AT1G69490	172.675	86.0864	1.04127	0.0303031	0.734029	TRUE	Up
AT5G45950	23.0402	11.3845	1.04088	0.0322205	0.7532	TRUE	Up
AT1G11860	271.044	134.601	1.03962	0.013739	0.49191	TRUE	Up
AT5G38510	31.1782	15.488	1.03922	0.0145156	0.502902	TRUE	Up
AT2G34420	12047.7	6021.26	1.0354	0.0198005	0.594046	TRUE	Up
AT3G12930	28.572	14.2109	1.03375	0.018096	0.569373	TRUE	Up
AT5G11450	45.1549	22.5301	1.03349	0.00826379	0.370544	TRUE	Up
AT1G75350	183.954	91.9005	1.0334	0.0142646	0.500132	TRUE	Up
AT5G50450	35.9875	18.0737	1.03287	0.0231065	0.64075	TRUE	Up
AT2G05620	187.365	93.6767	1.03165	0.015815	0.531871	TRUE	Up
AT5G65220	363.734	182.181	1.03088	0.0176638	0.56324	TRUE	Up
AT3G26230	58.378	29.3627	1.03043	0.0158668	0.532735	TRUE	Up
AT1G18810	22.4045	11.2487	1.02774	0.0323896	0.754534	TRUE	Up
AT2G30570	1695.14	852.847	1.02722	0.0219196	0.624616	TRUE	Up
AT4G37800	27.116	13.5806	1.02706	0.0287934	0.714482	TRUE	Up
AT5G42750	21.3246	10.7186	1.02529	0.0306531	0.734319	TRUE	Up
AT4G25080	194.137	97.7338	1.02499	0.0203875	0.601059	TRUE	Up
AT3G51150	20.8491	10.4996	1.02446	0.0363132	0.7943	TRUE	Up
AT5G44650	49.0971	24.5976	1.02435	0.00931414	0.39273	TRUE	Up
AT2G37220	429.629	215.751	1.02344	0.0163826	0.540543	TRUE	Up
AT4G09620	49.4341	24.7229	1.02335	0.0104445	0.422931	TRUE	Up
AT5G16010	55.605	28.0743	1.02232	0.0158156	0.531871	TRUE	Up
AT5G19500	28.8411	14.4961	1.02087	0.0169845	0.55218	TRUE	Up
AT5G30510	270.088	136.248	1.02044	0.0173684	0.558504	TRUE	Up
AT3G07010	30.4253	15.3746	1.01745	0.0398042	0.82231	TRUE	Up
AT1G60550	49.4944	25.0719	1.01448	0.012575	0.468404	TRUE	Up
AT5G24165	131.462	66.389	1.01404	0.0141936	0.500132	TRUE	Up
AT5G04140	579.996	295.346	1.01361	0.0270941	0.696772	TRUE	Up
AT2G46710	45.9138	23.2785	1.01331	0.0124543	0.466626	TRUE	Up
AT2G35370	224.365	113.899	1.01308	0.0188205	0.579547	TRUE	Up
AT1G34570	28.7066	14.4928	1.01269	0.0171044	0.554151	TRUE	Up
AT2G37170	120.817	61.5711	1.01262	0.0267387	0.694078	TRUE	Up
AT3G12780	642.381	325.858	1.01247	0.0194378	0.589809	TRUE	Up
AT1G22500	26.9489	13.6697	1.01215	0.0230198	0.640112	TRUE	Up
AT5G58250	99.1205	50.2822	1.01082	0.0142589	0.500132	TRUE	Up
AT1G79510	22.7268	11.5696	1.0101	0.0337263	0.771756	TRUE	Up
AT1G59590	30.2595	15.4477	1.00986	0.0333685	0.764673	TRUE	Up
AT5G05740	26.0516	13.2601	1.00867	0.0243181	0.660125	TRUE	Up
AT3G44890	118.021	59.7957	1.00839	0.0148535	0.511087	TRUE	Up
AT4G38160	30.7146	15.6132	1.00808	0.0168644	0.549888	TRUE	Up
AT5G57345	170.497	86.7587	1.00649	0.0174152	0.558532	TRUE	Up
AT1G23080	81.8852	41.6728	1.0059	0.0142697	0.500132	TRUE	Up
AT3G51820	76.4171	38.9067	1.00553	0.013204	0.482636	TRUE	Up
AT1G45474	75.1418	38.4067	1.00509	0.0195934	0.591828	TRUE	Up
AT1G16080	73.3372	37.316	1.00456	0.0133497	0.485293	TRUE	Up
AT3G19710	972.131	495.959	1.00423	0.0368156	0.798977	TRUE	Up
AT5G39670	67.1968	34.4075	1.00393	0.0262974	0.686377	TRUE	Up
AT5G39080	40.2327	20.611	1.00256	0.0171869	0.555634	TRUE	Up
AT2G24090	96.9899	49.3026	1.00147	0.0141589	0.500132	TRUE	Up
AT4G02770	1997.82	1024.42	1.00061	0.0269961	0.696305	TRUE	Up
AT1G51400	632.602	324.287	1.0003	0.0334788	0.766622	TRUE	Up
ATMG09730	32.8276	16.7659	1.00025	0.0364902	0.796075	TRUE	Up
AT2G25625	28.4417	58.4227	-1.00392	0.0272782	0.697726	TRUE	Down
AT1G04990	16.3673	33.421	-1.01311	0.0360804	0.793991	TRUE	Down
AT4G36520	48.4438	99.4828	-1.02011	0.034206	0.776201	TRUE	Down
AT3G02875	28.4679	58.5149	-1.02265	0.0422747	0.83908	TRUE	Down
AT3G27870	11.1141	22.9266	-1.02371	0.0357144	0.788469	TRUE	Down
AT5G65630	75.0496	155.4	-1.02484	0.036084	0.793991	TRUE	Down
AT3G15350	11.0609	22.8524	-1.02581	0.0422105	0.839042	TRUE	Down
AT4G15620	10.2514	21.446	-1.03882	0.0321909	0.7532	TRUE	Down
AT1G62710	16.2058	33.8898	-1.0389	0.0190127	0.580879	TRUE	Down
AT2G28350	23.7143	49.7036	-1.04438	0.0145206	0.502902	TRUE	Down
AT3G11700	54.1056	113.401	-1.04551	0.021919	0.624616	TRUE	Down
AT5G66920	22.7543	47.5114	-1.04606	0.0407971	0.830152	TRUE	Down
AT3G13470	37.9676	79.5905	-1.04737	0.0218974	0.624616	TRUE	Down
AT5G09590	39.471	82.8828	-1.04832	0.0362822	0.7943	TRUE	Down
AT3G55240	55.3438	117.995	-1.05005	0.0345222	0.777124	TRUE	Down
AT3G10985	339.946	718.121	-1.0506	0.0252872	0.675939	TRUE	Down
AT5G47020	51.9437	109.372	-1.05511	0.0345915	0.777631	TRUE	Down
AT5G13490	10.905	23.019	-1.05696	0.044841	0.85922	TRUE	Down
AT5G40960	17.104	36.1866	-1.05773	0.0164562	0.541935	TRUE	Down
AT3G09440	339.93	718.782	-1.06023	0.0414591	0.831836	TRUE	Down
AT3G23990	45.5292	96.3084	-1.06351	0.0351662	0.782083	TRUE	Down
AT5G23660	22.8786	48.4473	-1.06498	0.0496486	0.895075	TRUE	Down
AT2G41160	25.4438	54.1512	-1.06778	0.018452	0.573564	TRUE	Down
AT3G15990	14.9719	31.9047	-1.07014	0.0208619	0.608713	TRUE	Down
AT1G65040	51.0955	109.28	-1.07905	0.0371942	0.802477	TRUE	Down
AT3G50650	11.4824	24.8714	-1.08313	0.023554	0.647167	TRUE	Down
AT1G52030	22.4424	48.2148	-1.08393	0.0318127	0.748831	TRUE	Down
AT1G29395	78.8151	171.607	-1.08866	0.0175681	0.561268	TRUE	Down
AT3G43720	21.0623	45.3132	-1.08985	0.0433189	0.847154	TRUE	Down
AT1G65840	10.9276	23.6533	-1.09043	0.0306633	0.734319	TRUE	Down
AT1G17940	14.6713	31.8501	-1.09946	0.0274881	0.700398	TRUE	Down
AT1G22882	17.8948	39.2514	-1.1033	0.00930984	0.39273	TRUE	Down
AT1G16780	11.3745	24.8224	-1.11155	0.0497811	0.896492	TRUE	Down
AT1G57680	36.9991	82.356	-1.11539	0.0229506	0.639744	TRUE	Down
AT2G21130	11.2839	24.7482	-1.11858	0.0469565	0.877983	TRUE	Down
AT4G17670	11.6246	25.6639	-1.1193	0.0259729	0.68058	TRUE	Down
AT4G02760	8.55417	18.8701	-1.12359	0.0410083	0.830311	TRUE	Down
AT5G41800	12.3675	27.4559	-1.12425	0.0257191	0.678208	TRUE	Down
AT1G16540	12.8367	28.3408	-1.12577	0.0344369	0.776255	TRUE	Down
AT4G17430	6.45835	14.2979	-1.12615	0.0495354	0.894365	TRUE	Down
AT3G54810	28.6386	64.3625	-1.12853	0.0165429	0.544214	TRUE	Down
AT2G43060	102.613	227.39	-1.1323	0.0432977	0.847154	TRUE	Down
AT1G31480	15.0368	33.5935	-1.13394	0.0117855	0.45375	TRUE	Down
AT4G12290	122.976	274.559	-1.13887	0.0446714	0.856959	TRUE	Down
AT4G21750	39.2039	87.2429	-1.14051	0.0381572	0.81	TRUE	Down
AT3G12050	106.725	238.651	-1.14408	0.0253796	0.676629	TRUE	Down
AT1G27350	53.2545	119.44	-1.14837	0.0301904	0.733801	TRUE	Down
AT1G75900	33.3548	75.1365	-1.15656	0.0379856	0.808527	TRUE	Down
AT1G49560	9.12026	20.5907	-1.15672	0.0381767	0.81	TRUE	Down
AT3G02230	38.5354	87.3224	-1.16232	0.0293735	0.723472	TRUE	Down
AT3G12110	12.5473	28.5556	-1.17349	0.0453009	0.864411	TRUE	Down
AT4G16780	118.266	275.55	-1.17866	0.0468222	0.876953	TRUE	Down
AT3G04710	12.5092	28.7132	-1.18009	0.0154952	0.52463	TRUE	Down
AT4G31730	6.51394	15.0848	-1.18965	0.0419184	0.837511	TRUE	Down
AT1G68550	9.37976	21.8742	-1.19013	0.0142343	0.500132	TRUE	Down
AT5G66170	60.3088	140.322	-1.19932	0.0136793	0.491074	TRUE	Down
AT1G04130	10.0442	23.5086	-1.20919	0.0229512	0.639744	TRUE	Down
AT2G22900	17.167	40.4257	-1.21335	0.0286707	0.713556	TRUE	Down
AT5G41120	8.86506	21.3563	-1.2164	0.0493989	0.894365	TRUE	Down
AT4G10040	12.181	28.9803	-1.2246	0.00688159	0.33532	TRUE	Down
AT3G45230	7.71246	18.2768	-1.22568	0.0256982	0.678208	TRUE	Down
AT3G62690	6.03471	14.4839	-1.22768	0.030419	0.734319	TRUE	Down
AT1G70090	11.317	27.1865	-1.22866	0.011135	0.438873	TRUE	Down
AT3G59320	11.7751	27.9815	-1.22883	0.0166543	0.546793	TRUE	Down
AT3G15020	11.2516	26.5819	-1.22892	0.0483963	0.887436	TRUE	Down
AT3G14720	35.0543	83.0581	-1.23005	0.0480388	0.884193	TRUE	Down
AT1G79110	16.0325	38.1776	-1.23073	0.0252553	0.675629	TRUE	Down
AT5G01600	37.3652	88.5924	-1.23163	0.0197591	0.593596	TRUE	Down
AT1G31280	26.5239	63.2465	-1.23502	0.0097616	0.405413	TRUE	Down
AT2G03810	32.0391	76.2765	-1.2408	0.035582	0.786615	TRUE	Down
AT2G23290	22.0344	53.9501	-1.25776	0.0196911	0.592473	TRUE	Down
AT4G00380	8.7783	21.2763	-1.26054	0.0424394	0.840297	TRUE	Down
AT4G22130	22.1597	53.7737	-1.26274	0.0184823	0.573564	TRUE	Down
AT1G07090	40.9926	99.5251	-1.26284	0.0173807	0.558504	TRUE	Down
AT1G75730	11.2428	27.3823	-1.27031	0.028918	0.716503	TRUE	Down
AT3G02140	4.70615	11.5647	-1.27285	0.0486043	0.888787	TRUE	Down
AT1G02190	9.13834	22.3323	-1.27522	0.0487632	0.889734	TRUE	Down
AT5G65390	8.69349	21.6899	-1.28904	0.0262553	0.685817	TRUE	Down
AT2G02810	19.6544	48.8124	-1.29546	0.0279443	0.704405	TRUE	Down
AT3G07090	70.064	174.211	-1.29796	0.0186261	0.57623	TRUE	Down
AT2G25620	4.20611	10.5334	-1.2992	0.0394825	0.82231	TRUE	Down
AT4G35840	17.1014	42.6074	-1.30744	0.0392509	0.821861	TRUE	Down
AT2G39310	21.8781	55.6768	-1.30885	0.0103041	0.421076	TRUE	Down
AT2G37180	48.4785	122.079	-1.31697	0.011322	0.442052	TRUE	Down
AT5G67300	91.5805	237.929	-1.32546	0.0306828	0.734319	TRUE	Down
AT3G11690	62.2734	157.991	-1.33408	0.0355978	0.786615	TRUE	Down
AT1G66080	14.3517	36.5481	-1.33881	0.0490545	0.89224	TRUE	Down
AT1G05230	23.7953	60.7374	-1.33977	0.0244291	0.661518	TRUE	Down
AT1G76620	10.5263	26.9817	-1.34209	0.0422424	0.839042	TRUE	Down
AT5G42020	229.166	588.4	-1.34258	0.033177	0.762864	TRUE	Down
AT4G29520	25.6327	65.9463	-1.34462	0.023665	0.649292	TRUE	Down
AT5G59320	612.897	1571.68	-1.34866	0.0286051	0.713356	TRUE	Down
AT2G26310	3.72541	9.7738	-1.36424	0.0419794	0.837723	TRUE	Down
AT4G24610	7.3534	19.2689	-1.37481	0.0245998	0.663437	TRUE	Down
AT1G09140	77.3144	203.132	-1.37769	0.00908194	0.387862	TRUE	Down
AT1G29050	213.956	568.016	-1.38125	0.0113629	0.442089	TRUE	Down
AT1G73080	80.4201	211.604	-1.38299	0.0347838	0.778553	TRUE	Down
AT1G10020	12.7813	34.2573	-1.38605	0.00962943	0.400937	TRUE	Down
AT1G56170	30.9156	81.4424	-1.38841	0.0293505	0.723442	TRUE	Down
AT1G22180	26.7534	71.1816	-1.39655	0.0172527	0.556542	TRUE	Down
AT1G20550	17.2688	45.8271	-1.39815	0.0354214	0.785785	TRUE	Down
AT2G18600	3.17348	8.49851	-1.40076	0.0439475	0.85217	TRUE	Down
AT1G27330	64.8851	173.158	-1.4011	0.0167597	0.548629	TRUE	Down
AT4G19230	6.09001	16.5058	-1.40732	0.00871725	0.380603	TRUE	Down
AT1G17420	14.5005	39.5666	-1.41353	0.00628349	0.322682	TRUE	Down
AT4G04955	38.1244	104.506	-1.42223	0.00291823	0.214365	TRUE	Down
AT1G24170	13.7953	37.8656	-1.42578	0.00619422	0.320754	TRUE	Down
AT1G07350	65.525	178.488	-1.43248	0.0184881	0.573564	TRUE	Down
AT3G10040	5.22085	14.3933	-1.44037	0.0172034	0.555634	TRUE	Down
AT4G38050	6.55498	17.9992	-1.44698	0.0463036	0.870633	TRUE	Down
AT3G13520	76.1926	209.642	-1.44777	0.00854837	0.376695	TRUE	Down
AT3G25780	13.6081	38.0061	-1.44972	0.00102994	0.120495	TRUE	Down
AT3G11600	10.1956	28.1878	-1.45732	0.0237687	0.651601	TRUE	Down
AT5G66620	1.77741	5.04094	-1.47438	0.0456621	0.866678	TRUE	Down
AT2G40120	8.72359	24.5415	-1.47683	0.0161831	0.537161	TRUE	Down
AT1G19970	8.62462	24.3515	-1.48998	0.0463268	0.870633	TRUE	Down
AT2G47015	1.51088	4.3651	-1.49542	0.0461068	0.870633	TRUE	Down
AT3G59330	4.98343	14.1939	-1.49934	0.0426341	0.842189	TRUE	Down
AT2G25140	17.9204	51.4496	-1.50007	0.00149153	0.148822	TRUE	Down
AT2G47440	23.001	66.6317	-1.50439	0.0039653	0.255332	TRUE	Down
AT5G10830	8.53844	24.4328	-1.50725	0.0375303	0.805227	TRUE	Down
AT5G13400	20.7438	59.5556	-1.51088	0.0200577	0.596469	TRUE	Down
AT5G35320	18.4496	53.7838	-1.53102	0.0228453	0.6384	TRUE	Down
AT2G37080	28.2365	82.0113	-1.53162	0.0420986	0.839042	TRUE	Down
AT5G56030	244.39	712.676	-1.53226	0.0152765	0.520019	TRUE	Down
AT5G20830	13.6036	39.6466	-1.53323	0.012032	0.457377	TRUE	Down
AT4G17030	3.43367	10.2377	-1.53369	0.0231488	0.64075	TRUE	Down
AT3G53830	13.9958	40.9462	-1.5339	0.00268983	0.204983	TRUE	Down
AT5G66080	2.96547	8.86874	-1.53758	0.0429329	0.845578	TRUE	Down
AT2G23130	9.08421	26.6711	-1.5377	0.0406214	0.828538	TRUE	Down
AT5G25110	8.17675	24.3863	-1.54788	0.00198303	0.170695	TRUE	Down
AT5G67110	9.22275	27.1658	-1.54864	0.0369893	0.800134	TRUE	Down
AT1G28660	11.7705	35.1875	-1.55243	0.00597453	0.314483	TRUE	Down
AT4G32000	14.1976	42.0384	-1.55496	0.0362291	0.7943	TRUE	Down
AT5G25580	5.0358	15.0134	-1.56725	0.0436812	0.84924	TRUE	Down
AT3G48460	17.1154	51.005	-1.56833	0.0211933	0.614459	TRUE	Down
AT4G00820	15.6107	46.6575	-1.57064	0.0152186	0.520019	TRUE	Down
AT1G25450	9.33609	28.0873	-1.57814	0.0212778	0.615833	TRUE	Down
AT5G01200	10.2087	30.8814	-1.58747	0.0174402	0.558792	TRUE	Down
AT1G73010	3.52863	10.7862	-1.59307	0.017821	0.564841	TRUE	Down
AT1G69520	11.5492	35.1509	-1.59861	0.0478689	0.883056	TRUE	Down
AT2G31010	2.19226	6.78898	-1.60597	0.0338578	0.772426	TRUE	Down
AT2G17230	8.79354	27.7735	-1.61398	0.0079187	0.362406	TRUE	Down
AT5G39890	3.00827	9.39575	-1.62596	0.0316818	0.747245	TRUE	Down
AT3G29810	36.0855	112.363	-1.63058	0.0417357	0.835872	TRUE	Down
AT2G35700	1.24727	3.95683	-1.63821	0.0486998	0.889555	TRUE	Down
AT2G15400	2.96616	9.33934	-1.6426	0.047732	0.883056	TRUE	Down
AT2G43040	3.82184	12.0226	-1.64307	0.0436715	0.84924	TRUE	Down
AT4G34590	41.5048	130.8	-1.64675	0.0230774	0.64075	TRUE	Down
AT4G20320	15.3444	48.3215	-1.64686	0.00811956	0.366046	TRUE	Down
AT3G19680	14.3811	46.9351	-1.66028	0.00468602	0.27655	TRUE	Down
AT2G16890	4.59652	14.7148	-1.66289	0.0274331	0.700398	TRUE	Down
AT1G02340	24.5133	80.415	-1.66873	0.00210214	0.175052	TRUE	Down
AT1G08280	3.47822	11.1966	-1.66886	0.0247765	0.666578	TRUE	Down
AT1G18075	4.39995	14.2592	-1.6789	0.0089009	0.385435	TRUE	Down
AT4G37520	189.914	615.519	-1.68519	0.020934	0.609191	TRUE	Down
AT2G45400	9.31606	30.1474	-1.68625	0.0173794	0.558504	TRUE	Down
AT1G80160	12.221	40.0053	-1.69768	0.0190194	0.580879	TRUE	Down
AT1G08810	12.4376	40.505	-1.69846	0.0456418	0.866678	TRUE	Down
AT1G73220	10.5124	34.4656	-1.70817	0.0339135	0.772426	TRUE	Down
AT1G03070	1.94604	6.4732	-1.71129	0.0423306	0.839186	TRUE	Down
AT3G25230	78.5849	261.277	-1.72011	0.00455686	0.27379	TRUE	Down
AT5G66870	0.89017	3.02481	-1.72613	0.0422092	0.839042	TRUE	Down
AT1G79840	30.0495	99.9766	-1.72904	0.0322357	0.7532	TRUE	Down
AT3G16050	20.4629	68.2952	-1.73081	0.0253284	0.676497	TRUE	Down
AT3G14570	2.61081	8.80393	-1.73346	0.0177753	0.564568	TRUE	Down
AT5G23400	5.26735	17.6556	-1.73538	0.0331486	0.762739	TRUE	Down
AT4G01430	14.5438	48.9074	-1.74372	0.0303102	0.734029	TRUE	Down
AT3G13650	5.26442	18.2361	-1.76271	0.00130818	0.14251	TRUE	Down
AT1G56580	90.5883	309.716	-1.7684	0.032406	0.754534	TRUE	Down
AT5G67620	18.6337	63.7117	-1.769	0.0453748	0.864411	TRUE	Down
AT3G24840	12.246	42.0265	-1.77081	0.0131637	0.481691	TRUE	Down
Novel00126	0.550457	1.94513	-1.77116	0.0444836	0.856131	TRUE	Down
AT3G08860	14.7275	51.6529	-1.77151	0.00040679	0.0722782	TRUE	Down
AT2G23790	54.3863	187.462	-1.77891	0.0230222	0.640112	TRUE	Down
AT4G26220	22.2662	76.6654	-1.78045	0.045595	0.866678	TRUE	Down
AT2G21260	10.8714	37.5855	-1.78411	0.0373412	0.804082	TRUE	Down
AT5G61570	2.75004	9.62014	-1.79245	0.0297627	0.728736	TRUE	Down
AT2G44990	0.909027	3.28444	-1.80885	0.0424625	0.840297	TRUE	Down
AT5G24580	4.63375	16.3997	-1.81383	0.0173187	0.558131	TRUE	Down
AT3G21420	2.76108	9.83001	-1.81948	0.0171119	0.554151	TRUE	Down
AT4G01060	2.08898	7.52826	-1.8249	0.0170988	0.554151	TRUE	Down
AT5G06510	9.21161	33.627	-1.82809	0.000179359	0.0441435	TRUE	Down
AT2G44910	2.32152	8.45155	-1.82836	0.017509	0.560106	TRUE	Down
AT1G67265	17.2643	62.0065	-1.83886	0.0360483	0.793991	TRUE	Down
AT3G03270	32.4885	117.262	-1.83892	0.00327605	0.230853	TRUE	Down
AT4G37240	4.3084	15.5112	-1.83964	0.0228208	0.638252	TRUE	Down
AT3G03450	4.85515	17.4812	-1.84176	0.0395553	0.82231	TRUE	Down
AT3G11000	9.03624	32.5282	-1.84255	0.0330607	0.762739	TRUE	Down
AT5G01790	16.0765	58.1683	-1.85008	0.0396491	0.82231	TRUE	Down
AT2G36307	4.57718	16.5981	-1.85138	0.0499533	0.898169	TRUE	Down
AT3G27200	8.36395	30.2886	-1.85161	0.0259711	0.68058	TRUE	Down
AT1G12200	21.1908	78.0548	-1.87369	0.0128562	0.473586	TRUE	Down
Novel00181	0.548503	2.10504	-1.88754	0.0470546	0.878829	TRUE	Down
AT5G47060	20.212	75.9475	-1.90035	0.00798779	0.363264	TRUE	Down
AT4G24026	3.2836	12.3447	-1.90107	0.0411026	0.830703	TRUE	Down
AT5G11740	204.825	775.872	-1.91099	0.00308099	0.221099	TRUE	Down
AT1G19830	4.1554	15.7561	-1.91221	0.0294373	0.724277	TRUE	Down
AT1G30070	23.6197	90.6162	-1.91884	0.000362896	0.0685089	TRUE	Down
AT3G53230	12.716	48.6342	-1.92173	0.000789396	0.103733	TRUE	Down
AT4G21680	2.92776	11.5674	-1.92287	0.0326714	0.758589	TRUE	Down
AT5G61120	6.1205	23.4183	-1.92974	0.0432367	0.846571	TRUE	Down
AT4G28790	1.66017	6.52837	-1.93835	0.0113474	0.442089	TRUE	Down
AT3G13540	8.8167	33.9091	-1.93899	0.030344	0.734311	TRUE	Down
AT4G08950	2.36216	9.46428	-1.94649	0.0299294	0.731201	TRUE	Down
AT2G25220	3.74895	14.6068	-1.95267	0.0484758	0.888393	TRUE	Down
AT2G37300	9.21298	35.9501	-1.95843	0.0152534	0.520019	TRUE	Down
AT5G02490	105.433	411.579	-1.95904	0.0256094	0.678208	TRUE	Down
AT5G14000	1.44405	5.75776	-1.96517	0.0103531	0.421076	TRUE	Down
AT4G15417	0.57713	2.30885	-1.9737	0.0282679	0.708318	TRUE	Down
AT3G45970	57.2861	226.287	-1.97592	0.0308305	0.734319	TRUE	Down
AT4G09820	19.2125	76.4008	-1.98734	0.0473788	0.881415	TRUE	Down
AT3G50620	18.2193	72.7995	-1.99375	0.0281576	0.706086	TRUE	Down
AT3G48240	2.07306	8.31835	-1.99614	0.0403478	0.825167	TRUE	Down
AT5G64900	15.5249	62.497	-2.00273	0.0136152	0.489589	TRUE	Down
AT5G17980	1.39559	5.66018	-2.00378	0.0196132	0.591889	TRUE	Down
AT5G62500	5.05368	20.4216	-2.00974	0.0330229	0.762487	TRUE	Down
AT3G13229	0.766087	3.20706	-2.01618	0.0302816	0.734029	TRUE	Down
AT3G13600	3.12229	12.7619	-2.01643	0.0482317	0.885385	TRUE	Down
AT1G18870	2.38883	9.97956	-2.01948	0.00602319	0.314664	TRUE	Down
AT5G04840	1.85645	7.59405	-2.02374	0.0414445	0.831836	TRUE	Down
AT1G75450	1.91204	8.07865	-2.02642	0.0168609	0.549888	TRUE	Down
AT1G11990	2.96909	12.1843	-2.0294	0.0478922	0.883056	TRUE	Down
AT5G23020	2.31761	9.83672	-2.03542	0.0202964	0.600393	TRUE	Down
AT3G17690	0.599895	2.58997	-2.0456	0.0376555	0.805227	TRUE	Down
AT5G47330	12.8402	53.219	-2.04781	0.0300245	0.732095	TRUE	Down
AT1G53500	35.7075	148.911	-2.05444	0.0235681	0.647167	TRUE	Down
AT4G29770	1.20761	5.09103	-2.05472	0.0286644	0.713556	TRUE	Down
AT5G41080	4.22858	17.6755	-2.05492	0.0208669	0.608713	TRUE	Down
AT1G75390	35.3844	148.033	-2.05948	0.0256947	0.678208	TRUE	Down
AT5G47530	10.0026	42.2386	-2.06995	0.00595584	0.314483	TRUE	Down
AT5G39970	0.696816	3.04162	-2.0741	0.0189615	0.580879	TRUE	Down
AT4G33260	3.13773	13.2923	-2.07767	0.0372719	0.803137	TRUE	Down
AT4G05120	17.3588	73.7334	-2.07947	0.00852174	0.376695	TRUE	Down
AT1G59670	2.00134	8.54079	-2.08241	0.0200398	0.596469	TRUE	Down
AT3G17600	19.3414	82.2599	-2.08419	0.0456119	0.866678	TRUE	Down
AT4G10270	1.42128	6.16778	-2.09826	0.0146071	0.504506	TRUE	Down
AT1G18710	1.7353	7.81004	-2.11072	0.0214741	0.619296	TRUE	Down
AT1G62620	1.00546	4.40047	-2.1125	0.0475477	0.882589	TRUE	Down
AT1G65480	1.99792	8.74929	-2.12184	0.0240953	0.656223	TRUE	Down
AT3G09350	29.3669	129.223	-2.12487	0.00390025	0.252612	TRUE	Down
AT3G20340	4.20952	18.4427	-2.1257	0.0301137	0.732494	TRUE	Down
AT5G53750	2.6879	11.9966	-2.13789	0.0067001	0.332459	TRUE	Down
AT2G21510	2.27179	10.1165	-2.14699	0.0410359	0.830365	TRUE	Down
Novel00299	0.167658	0.788592	-2.15287	0.0476917	0.883056	TRUE	Down
AT5G12110	8.11754	36.8058	-2.1531	2.77503e-06	0.00209553	TRUE	Down
AT5G40980	0.481186	2.18125	-2.15516	0.0258298	0.679755	TRUE	Down
AT4G04223	2.06084	9.41315	-2.15611	0.00861625	0.378039	TRUE	Down
AT3G27150	0.168635	0.785986	-2.16199	0.039599	0.82231	TRUE	Down
AT3G47950	3.75794	16.9605	-2.16735	0.0261901	0.684651	TRUE	Down
AT1G54050	26.8795	122.163	-2.17653	0.0192012	0.585302	TRUE	Down
AT5G59220	17.2329	78.873	-2.1882	0.00545782	0.301161	TRUE	Down
AT1G17190	5.93036	27.1279	-2.18923	0.02003	0.596469	TRUE	Down
AT1G51340	7.25131	33.2531	-2.19258	0.0286917	0.713556	TRUE	Down
AT1G49840	5.96202	27.4185	-2.19553	0.041719	0.835872	TRUE	Down
AT1G21070	3.35756	15.5236	-2.20083	0.0248371	0.667667	TRUE	Down
AT4G37410	2.8539	13.7151	-2.20279	0.0432381	0.846571	TRUE	Down
AT5G64510	10.3503	48.329	-2.20685	0.000320253	0.0633377	TRUE	Down
AT5G42930	2.33519	10.9015	-2.20776	0.00519583	0.294779	TRUE	Down
AT4G33550	2.48204	11.5321	-2.20866	0.0150627	0.516485	TRUE	Down
AT1G10300	0.338247	1.59939	-2.21402	0.0488415	0.89057	TRUE	Down
AT5G54400	7.63479	36.1041	-2.23682	0.0212558	0.615732	TRUE	Down
AT1G01453	0.360035	1.78588	-2.24519	0.0215652	0.619296	TRUE	Down
AT1G04180	0.335316	1.68114	-2.26626	0.0369428	0.800134	TRUE	Down
AT2G46240	18.2782	89.7022	-2.28543	0.00800306	0.363264	TRUE	Down
AT4G29570	0.385731	1.91791	-2.28906	0.0326441	0.758484	TRUE	Down
AT5G42690	8.89555	43.7157	-2.29354	0.0189156	0.580859	TRUE	Down
AT4G36950	1.67609	8.32415	-2.2953	0.0280095	0.704405	TRUE	Down
AT2G28130	10.3879	51.4025	-2.30131	0.00795315	0.363196	TRUE	Down
AT2G01430	0.31304	1.59236	-2.30985	0.0278482	0.704405	TRUE	Down
AT1G71692	0.821876	4.16982	-2.33153	0.0475338	0.882589	TRUE	Down
Novel00182	0.119686	0.643862	-2.33156	0.0398964	0.82231	TRUE	Down
AT1G63300	18.4121	94.8408	-2.36055	0.0124953	0.467533	TRUE	Down
AT1G74310	69.2597	362.185	-2.37828	0.00762789	0.352987	TRUE	Down
AT2G41230	7.97206	41.7712	-2.38571	0.0144097	0.502902	TRUE	Down
AT3G21840	0.217096	1.16976	-2.39401	0.0495553	0.894365	TRUE	Down
AT5G23370	0.31304	1.6844	-2.3957	0.0218985	0.624616	TRUE	Down
AT2G42830	32.5857	172.105	-2.39803	0.0399217	0.82231	TRUE	Down
AT3G05890	4.96174	26.4524	-2.40971	0.0326223	0.758484	TRUE	Down
AT2G26150	44.7563	240.22	-2.41408	0.00538343	0.299658	TRUE	Down
AT4G21323	0.936677	5.1109	-2.43651	0.0471531	0.87968	TRUE	Down
AT5G07010	3.7213	20.949	-2.43913	0.00146014	0.148814	TRUE	Down
AT2G20560	43.0056	235.431	-2.44719	0.0108297	0.432637	TRUE	Down
AT2G31953	0.193354	1.08704	-2.45103	0.0492409	0.893543	TRUE	Down
AT2G27930	0.385242	2.2015	-2.49491	0.0413791	0.831836	TRUE	Down
AT3G04300	0.915378	5.20443	-2.49602	0.0254352	0.676629	TRUE	Down
AT5G13790	0.531112	3.05517	-2.50776	0.0432275	0.846571	TRUE	Down
AT3G50980	1.10189	6.33987	-2.51264	0.0391061	0.821326	TRUE	Down
AT4G16610	1.71302	9.88049	-2.52152	0.0303025	0.734029	TRUE	Down
AT1G22990	2.66758	15.6642	-2.54651	0.0220254	0.626082	TRUE	Down
AT1G09155	2.24804	13.4149	-2.57172	0.0258561	0.679755	TRUE	Down
AT1G79330	0.0964327	0.610903	-2.57754	0.0394036	0.821861	TRUE	Down
AT5G18840	2.09729	12.6586	-2.57843	0.00520232	0.294779	TRUE	Down
AT5G25450	3.32424	20.1369	-2.57862	0.000252242	0.0544219	TRUE	Down
AT3G47870	0.0722024	0.465847	-2.58003	0.0486711	0.889518	TRUE	Down
AT5G24600	0.192377	1.20435	-2.5926	0.0125576	0.468404	TRUE	Down
AT3G15340	7.84378	47.8269	-2.60487	0.03183	0.748831	TRUE	Down
AT4G17660	2.39636	14.7361	-2.61543	0.0411844	0.83084	TRUE	Down
AT1G49580	19.801	122.935	-2.63134	0.0110432	0.437331	TRUE	Down
AT2G45610	0.0964327	0.641907	-2.63227	0.0215327	0.619296	TRUE	Down
AT1G54575	3.66571	22.878	-2.63262	0.00953067	0.398682	TRUE	Down
AT1G61093	0.339224	2.1421	-2.63309	0.0489932	0.891971	TRUE	Down
Novel00238	0.0964327	0.639628	-2.6438	0.0270055	0.696305	TRUE	Down
AT5G55090	0.503951	3.23872	-2.66472	0.0307959	0.734319	TRUE	Down
AT4G10695	0.0722024	0.499782	-2.66677	0.0495078	0.894365	TRUE	Down
AT4G21590	4.18061	26.6267	-2.66807	0.0341448	0.775988	TRUE	Down
AT3G57510	0.288809	1.88019	-2.67395	0.0310715	0.739	TRUE	Down
AT5G63750	0.337759	2.1987	-2.6755	0.0194325	0.589809	TRUE	Down
AT2G21420	0.362477	2.38193	-2.69398	0.0477808	0.883056	TRUE	Down
AT1G17060	4.16204	27.1678	-2.69421	0.00126838	0.139362	TRUE	Down
AT3G16330	0.193354	1.31873	-2.70376	0.0128869	0.474176	TRUE	Down
AT1G75620	0.0722024	0.510399	-2.71387	0.0430633	0.846391	TRUE	Down
AT4G21320	3.64783	24.6472	-2.72425	2.6926e-05	0.0117716	TRUE	Down
AT3G13900	1.93647	12.8989	-2.72937	0.0377337	0.805227	TRUE	Down
AT2G46970	0.8591	5.95486	-2.73792	0.00365828	0.245544	TRUE	Down
AT3G28360	3.18863	21.409	-2.74386	0.0246199	0.66344	TRUE	Down
AT1G27040	0.169124	1.17074	-2.74653	0.0387021	0.818014	TRUE	Down
AT5G55950	5.09012	34.3256	-2.74988	0.0137794	0.492825	TRUE	Down
AT5G66985	0.0484606	0.368926	-2.76317	0.0445886	0.856854	TRUE	Down
AT2G47950	0.167658	1.22474	-2.76551	0.0257132	0.678208	TRUE	Down
AT5G22791	0.0717138	0.528181	-2.76559	0.0307817	0.734319	TRUE	Down
AT4G33560	0.627545	4.33475	-2.77037	0.0106023	0.425665	TRUE	Down
AT1G14970	14.9213	102.186	-2.77345	0.0194861	0.590734	TRUE	Down
AT4G10210	0.0484606	0.368926	-2.77403	0.0491826	0.893015	TRUE	Down
AT5G48290	2.31878	15.9807	-2.77603	0.00979714	0.405413	TRUE	Down
AT5G51440	4.17035	29.0512	-2.77653	7.2103e-06	0.00420297	TRUE	Down
AT1G59860	20.7354	143.407	-2.77912	0.00481583	0.281809	TRUE	Down
AT4G21490	0.0954556	0.709127	-2.78089	0.0267054	0.694078	TRUE	Down
AT4G15393	0.192377	1.37077	-2.78347	0.0322498	0.7532	TRUE	Down
AT3G08970	12.4231	86.5397	-2.79125	0.000968204	0.116438	TRUE	Down
AT3G30720	7.05698	50.4934	-2.81209	1.16575e-07	0.000242083	TRUE	Down
AT3G14780	1.1102	7.89302	-2.81626	0.00398882	0.25633	TRUE	Down
AT4G31380	0.0479721	0.385079	-2.82102	0.0401978	0.824451	TRUE	Down
AT3G14395	0.167658	1.25932	-2.83993	0.0399455	0.82231	TRUE	Down
AT3G22090	0.0717138	0.560163	-2.84608	0.0214186	0.618294	TRUE	Down
AT2G18360	0.767553	5.59746	-2.84851	0.0159332	0.53313	TRUE	Down
AT2G39510	3.73762	27.2424	-2.85843	0.000490583	0.0819101	TRUE	Down
AT4G12490	1.79382	13.7741	-2.85853	0.0306402	0.734319	TRUE	Down
AT3G03265	0.094967	0.740783	-2.86203	0.0388891	0.818832	TRUE	Down
AT4G33070	0.868871	6.57045	-2.87739	0.00220562	0.179617	TRUE	Down
AT5G48950	0.894078	6.72234	-2.90078	0.04044	0.825851	TRUE	Down
AT3G48835	0.0717138	0.590516	-2.92338	0.0240319	0.655033	TRUE	Down
AT4G19430	0.839755	6.70183	-2.94276	0.00045512	0.0779474	TRUE	Down
AT5G08250	0.264091	2.0812	-2.9432	0.0318169	0.748831	TRUE	Down
AT4G34071	0.0484606	0.417061	-2.95009	0.0362015	0.7943	TRUE	Down
AT3G51300	0.554366	4.33781	-2.95209	0.0307909	0.734319	TRUE	Down
AT5G61412	0.242303	1.91888	-2.95517	0.0473313	0.881025	TRUE	Down
AT5G62627	0.169612	1.37129	-2.96359	0.0245877	0.663437	TRUE	Down
AT1G21140	5.39788	42.8022	-2.98408	0.0272038	0.697574	TRUE	Down
AT1G15960	2.47423	19.8111	-2.99536	0.0114473	0.444333	TRUE	Down
AT3G21830	0.242303	1.98447	-3.00349	0.044666	0.856959	TRUE	Down
AT5G01100	6.91511	56.0042	-3.01173	0.0162247	0.538005	TRUE	Down
AT2G16750	3.88916	31.6564	-3.02069	0.0108335	0.432637	TRUE	Down
AT1G68170	0.338736	2.79573	-3.02141	0.0274738	0.700398	TRUE	Down
AT3G12580	99.3573	823.575	-3.03782	2.83226e-05	0.0122214	TRUE	Down
AT5G52640	47.805	397.306	-3.03882	1.66132e-05	0.00823864	TRUE	Down
AT4G12400	34.4531	286.094	-3.0438	0.00430424	0.264855	TRUE	Down
AT2G29370	3.9214	33.0194	-3.07169	0.042356	0.83919	TRUE	Down
AT1G18100	0.40703	3.50239	-3.07839	0.0224621	0.63275	TRUE	Down
AT5G51210	1.05734	9.06591	-3.09193	0.0333374	0.764673	TRUE	Down
AT1G28630	0.0484606	0.464544	-3.1101	0.0366647	0.798017	TRUE	Down
AT1G20680	0.678448	5.91655	-3.11073	0.0272221	0.697574	TRUE	Down
AT3G52550	0.719581	6.32437	-3.12368	0.0321678	0.7532	TRUE	Down
AT2G34870	0.749674	6.59774	-3.12499	0.0119607	0.456264	TRUE	Down
AT1G51035	2.20447	19.306	-3.12633	0.0293024	0.723328	TRUE	Down
AT1G24880	20.3018	185.893	-3.15052	1.72943e-05	0.00832783	TRUE	Down
AT1G16980	0.242303	2.24521	-3.18061	0.03294	0.762163	TRUE	Down
AT2G36190	0.484118	4.50527	-3.20084	0.0155219	0.524649	TRUE	Down
AT5G15740	27.1554	251.051	-3.20553	0.00487883	0.284076	TRUE	Down
AT3G11180	0.798623	7.48501	-3.2187	0.0342462	0.776201	TRUE	Down
AT3G49300	0.799111	7.50527	-3.22241	0.0493561	0.894365	TRUE	Down
AT1G22240	0.314505	3.01309	-3.23438	0.0135815	0.488904	TRUE	Down
AT1G51010	0.654218	6.21774	-3.2355	0.0279111	0.704405	TRUE	Down
AT3G62730	13.4524	127.583	-3.24167	0.00203562	0.173159	TRUE	Down
AT4G08570	0.314017	3.04064	-3.24754	0.0112512	0.441362	TRUE	Down
AT4G15380	1.08304	10.3753	-3.25018	0.0145526	0.503147	TRUE	Down
AT4G29930	0.477766	4.85798	-3.25321	0.0199679	0.596469	TRUE	Down
AT3G32920	0.264091	2.6086	-3.26724	0.00218371	0.179594	TRUE	Down
AT2G43050	49.2374	477.498	-3.27227	0.00813044	0.366046	TRUE	Down
AT4G35720	0.0237418	0.289135	-3.27664	0.0367022	0.79808	TRUE	Down
AT5G19175	1.69563	16.8514	-3.30671	0.0183893	0.572636	TRUE	Down
AT2G04750	0.193842	2.00486	-3.3333	0.0491455	0.893015	TRUE	Down
AT4G36700	1.88019	19.2493	-3.34947	0.0091218	0.388565	TRUE	Down
AT5G48570	34.7625	369.02	-3.39291	8.13477e-05	0.0264986	TRUE	Down
AT1G71370	0.0484606	0.573711	-3.41421	0.0283739	0.709902	TRUE	Down
AT2G35290	1.87824	20.3564	-3.43013	0.00326204	0.230606	TRUE	Down
AT2G32190	0.766576	8.3829	-3.43797	0.00770627	0.355623	TRUE	Down
AT4G18320	0.0726909	0.846041	-3.43934	0.0223752	0.632319	TRUE	Down
AT2G29500	2.96616	33.976	-3.45889	1.71382e-05	0.00832783	TRUE	Down
AT2G35300	0.0969212	1.12847	-3.46199	0.0363004	0.7943	TRUE	Down
AT5G47920	0.193354	2.19805	-3.46567	0.00921348	0.390468	TRUE	Down
AT3G01570	0.624125	7.0064	-3.47442	0.0220495	0.626082	TRUE	Down
AT2G23260	0.242303	2.76799	-3.4831	0.0405773	0.828147	TRUE	Down
AT3G52970	0.190911	2.21173	-3.48842	0.0338926	0.772426	TRUE	Down
AT5G66150	1.16012	13.1071	-3.49022	0.0132619	0.484219	TRUE	Down
AT4G00872	0.169612	1.98936	-3.50894	0.0391813	0.821861	TRUE	Down
AT1G09380	5.95723	68.2155	-3.51587	0.0385501	0.815318	TRUE	Down
AT5G04530	12.124	139.134	-3.51721	0.00165772	0.156032	TRUE	Down
AT5G40155	0.484118	5.62052	-3.52173	0.0196974	0.592473	TRUE	Down
AT1G05280	2.85869	33.4396	-3.54517	0.0411538	0.830727	TRUE	Down
AT5G07200	2.01112	23.7884	-3.55916	0.0376256	0.805227	TRUE	Down
AT1G51020	0.314994	3.82975	-3.57775	0.0109827	0.435976	TRUE	Down
AT5G07500	0.168635	2.11318	-3.59422	0.0106592	0.427215	TRUE	Down
AT1G26796	0.290764	3.58856	-3.59994	0.0453981	0.864411	TRUE	Down
Novel00081	0.0484606	0.652198	-3.60178	0.0408663	0.830152	TRUE	Down
AT3G04200	0.40703	5.03795	-3.60745	0.0231608	0.64075	TRUE	Down
AT5G07210	0.121152	1.54195	-3.60899	0.0356067	0.786615	TRUE	Down
AT4G22430	0.0726909	0.962047	-3.62536	0.0307318	0.734319	TRUE	Down
AT5G67120	0.0726909	0.963024	-3.6266	0.032258	0.7532	TRUE	Down
AT1G35630	1.13247	14.285	-3.64948	0.0110799	0.438264	TRUE	Down
Novel00105	0.0242303	0.387033	-3.66357	0.0300344	0.732095	TRUE	Down
AT1G51000	1.18728	15.137	-3.66441	0.0177519	0.564427	TRUE	Down
AT1G47610	1.86329	23.9375	-3.6776	0.00742278	0.347365	TRUE	Down
AT1G43000	0.0726909	1.0053	-3.68847	0.0203649	0.601059	TRUE	Down
AT5G62150	3.34876	43.4999	-3.69082	0.00109995	0.126899	TRUE	Down
AT4G10220	0.0969212	1.32902	-3.70164	0.0272587	0.697726	TRUE	Down
AT1G02720	5.6482	74.0412	-3.70901	0.00417716	0.260884	TRUE	Down
AT2G04025	0.336782	4.51602	-3.71727	0.00148928	0.148822	TRUE	Down
AT1G77650	0.0484606	0.716487	-3.73492	0.0239025	0.653112	TRUE	Down
AT3G44460	0.193354	2.65784	-3.74194	0.0410762	0.830674	TRUE	Down
AT1G19320	0.533067	7.2489	-3.75109	0.0387644	0.818808	TRUE	Down
AT1G70040	0.0726909	1.07447	-3.78482	0.0445281	0.856187	TRUE	Down
AT4G15390	5.14522	76.0929	-3.88217	0.00322053	0.228793	TRUE	Down
AT5G19470	0.119686	1.8841	-3.88274	0.000611271	0.0905141	TRUE	Down
AT5G05120	0.0242303	0.444808	-3.9038	0.0389309	0.818832	TRUE	Down
AT1G20500	6.54218	100.537	-3.9402	0.0488626	0.89057	TRUE	Down
AT1G27220	0.145382	2.31992	-3.94441	0.0499553	0.898169	TRUE	Down
AT1G70680	0.524273	8.20372	-3.95105	0.0280706	0.704435	TRUE	Down
AT4G03050	0.121152	1.96845	-3.95939	0.0419441	0.837521	TRUE	Down
Novel00104	0.0484606	0.852555	-3.98107	0.0144642	0.502902	TRUE	Down
Novel00199	0.0717138	1.25053	-3.99409	0.000591273	0.0892983	TRUE	Down
AT4G16620	2.1521	35.7787	-4.05108	0.00738681	0.347149	TRUE	Down
AT2G33233	0.169612	2.92985	-4.0656	0.0189739	0.580879	TRUE	Down
AT5G37970	0.0474835	0.904792	-4.07567	0.0477467	0.883056	TRUE	Down
AT3G46614	0.0484606	0.933322	-4.11448	0.0409456	0.83025	TRUE	Down
AT2G23550	9.37566	164.557	-4.13206	0.0175149	0.560106	TRUE	Down
AT1G04660	0.554854	9.89235	-4.13932	0.00394822	0.254725	TRUE	Down
AT1G11170	5.23531	93.028	-4.14749	0.00156403	0.151692	TRUE	Down
AT1G12170	0.0484606	0.959116	-4.15497	0.0288517	0.715393	TRUE	Down
AT3G06840	0.676006	12.1661	-4.1565	0.00466381	0.275729	TRUE	Down
AT3G45252	0.0484606	0.960418	-4.15667	0.0290979	0.71987	TRUE	Down
AT3G21730	0.0484606	1.01572	-4.23539	0.0462721	0.870633	TRUE	Down
Novel00337	0.0242303	0.560163	-4.23615	0.0346979	0.778351	TRUE	Down
AT5G13170	2.73636	51.902	-4.24206	0.0083108	0.372053	TRUE	Down
AT2G38890	0.191888	3.76117	-4.24765	0.00780835	0.359834	TRUE	Down
AT4G26200	0.481186	9.45946	-4.27977	0.0095873	0.400186	TRUE	Down
AT5G12460	0.169612	3.40481	-4.28193	0.0461682	0.870633	TRUE	Down
AT3G24220	0.338736	6.82187	-4.30875	0.0119579	0.456264	TRUE	Down
AT4G01140	0.889193	18.1013	-4.33711	0.00558719	0.304827	TRUE	Down
AT1G04580	7.10514	147.449	-4.37357	0.00515076	0.293584	TRUE	Down
Novel00200	0.0237418	0.641256	-4.41079	0.00173124	0.158901	TRUE	Down
AT1G07400	11.4067	248.567	-4.43019	3.57461e-06	0.00237674	TRUE	Down
AT4G34320	0.0237418	0.645164	-4.43888	0.0193563	0.58895	TRUE	Down
AT3G04270	0.0242303	0.657084	-4.44696	0.00179673	0.161442	TRUE	Down
AT2G10260	0.0484606	1.19276	-4.4662	0.0348986	0.778553	TRUE	Down
AT5G59170	0.360523	8.1365	-4.47253	0.00600455	0.314483	TRUE	Down
AT2G17310	0.0242303	0.674214	-4.49898	0.0148891	0.511587	TRUE	Down
AT5G55410	0.548015	12.8705	-4.53696	0.00946985	0.397279	TRUE	Down
AT5G07190	0.0242303	0.693625	-4.54006	0.0479609	0.883832	TRUE	Down
AT2G23580	3.51339	82.0256	-4.54265	0.0459198	0.869362	TRUE	Down
AT4G25200	0.242303	6.09939	-4.57079	0.000208931	0.0492336	TRUE	Down
AT4G22400	0.0484606	1.29573	-4.58059	0.00122423	0.136498	TRUE	Down
AT3G08900	1.52602	37.3882	-4.60951	0.0305868	0.734319	TRUE	Down
AT1G53282	0.654218	16.1212	-4.61115	0.0127623	0.472204	TRUE	Down
AT2G24430	0.168146	4.2629	-4.61212	0.00538421	0.299658	TRUE	Down
AT1G75945	0.741857	18.6078	-4.61434	2.21196e-11	3.67473e-07	TRUE	Down
AT5G50790	1.28079	32.9277	-4.67712	0.000353045	0.068052	TRUE	Down
AT4G12825	0.411915	10.6991	-4.68039	0.0133799	0.485327	TRUE	Down
AT5G39190	1.92475	49.758	-4.68675	0.000939958	0.114399	TRUE	Down
AT3G14760	2.68692	70.3035	-4.70568	0.00282033	0.209638	TRUE	Down
AT3G02940	0.120174	3.4226	-4.76224	0.00529794	0.29785	TRUE	Down
AT5G39160	1.83466	50.422	-4.77505	0.00137096	0.145436	TRUE	Down
AT2G10535	0.0242303	0.820899	-4.78205	0.0255719	0.678208	TRUE	Down
AT5G12030	1.13003	32.2565	-4.78997	3.42603e-06	0.00237674	TRUE	Down
AT4G30880	0.169124	4.87185	-4.80178	0.0158894	0.532735	TRUE	Down
AT3G09640	0.0242303	0.888119	-4.82091	0.0227263	0.636682	TRUE	Down
AT3G12203	0.0237418	0.839658	-4.82232	0.0348726	0.778553	TRUE	Down
AT2G27240	0.0237418	0.871639	-4.87794	0.0429969	0.846336	TRUE	Down
AT5G50260	2.43505	72.4492	-4.89115	0.0027514	0.207468	TRUE	Down
AT5G12910	0	0.17606	-4.92022	0.0461794	0.870633	TRUE	Down
AT2G23410	0.0237418	0.936579	-4.97753	0.0243862	0.661346	TRUE	Down
AT5G50750	16.0618	521.988	-5.02157	0.0234453	0.646334	TRUE	Down
AT3G46230	2.27843	77.4441	-5.03533	9.51199e-08	0.000225747	TRUE	Down
AT1G08645	0	0.192865	-5.04184	0.0362992	0.7943	TRUE	Down
AT4G27420	0.0726909	2.60873	-5.05961	0.0073081	0.345404	TRUE	Down
AT2G47750	5.14405	172.102	-5.06194	0.00416311	0.260496	TRUE	Down
AT3G22640	0.0237418	1.01735	-5.08951	0.0120466	0.457377	TRUE	Down
AT5G08150	0.0717138	2.78954	-5.11713	0.00232312	0.185995	TRUE	Down
AT1G12540	0.0479721	2.00304	-5.13924	0.0190241	0.580879	TRUE	Down
AT2G15010	0	0.208042	-5.1606	0.039076	0.821214	TRUE	Down
AT2G18620	0.0717138	2.79358	-5.16867	0.00967389	0.402284	TRUE	Down
AT3G49380	0.168146	6.2821	-5.17364	0.00511611	0.293217	TRUE	Down
AT1G43800	0.144893	5.61772	-5.21177	1.63564e-05	0.00823421	TRUE	Down
AT5G14980	0.0479721	2.03469	-5.24148	0.0226756	0.636138	TRUE	Down
Novel00068	0.0726909	2.98254	-5.25222	0.0072892	0.345157	TRUE	Down
AT4G30380	0	0.225172	-5.27084	0.0427521	0.843515	TRUE	Down
AT4G27170	0.0484606	2.09963	-5.2784	0.0355741	0.786615	TRUE	Down
AT1G03920	3.26063	127.838	-5.28952	0.00102755	0.120495	TRUE	Down
AT3G23167	0.193842	7.99209	-5.32475	0.0215068	0.619296	TRUE	Down
AT1G65090	0.0717138	3.17704	-5.35391	0.0032595	0.230606	TRUE	Down
AT1G48180	0	0.241	-5.36723	0.0343527	0.776201	TRUE	Down
AT1G12805	0.0484606	2.29217	-5.39861	0.00235478	0.18673	TRUE	Down
AT5G24790	0.0969212	4.42086	-5.43066	0.0055145	0.302851	TRUE	Down
AT4G37050	1.28323	56.6364	-5.45712	0.00156286	0.151692	TRUE	Down
AT1G77240	0.0726909	3.5528	-5.50304	0.00895546	0.385567	TRUE	Down
AT1G02570	0.119197	5.75066	-5.5207	0.0163823	0.540543	TRUE	Down
AT2G01554	0	0.271353	-5.53789	0.0242581	0.659575	TRUE	Down
AT5G48100	6.8518	349.5	-5.67121	0.00628098	0.322682	TRUE	Down
AT3G07000	0	0.303335	-5.67525	0.0184693	0.573564	TRUE	Down
AT1G35625	0.0479721	2.76095	-5.68089	0.0123261	0.463287	TRUE	Down
AT1G70380	0	0.303009	-5.69497	0.0203106	0.600393	TRUE	Down
Novel00069	0	0.303986	-5.69821	0.0183147	0.571823	TRUE	Down
AT5G54340	0	0.303335	-5.70037	0.0339472	0.772554	TRUE	Down
Novel00194	0.0237418	1.55074	-5.70639	0.0459962	0.869818	TRUE	Down
AT2G27940	0	0.305614	-5.70917	0.0436746	0.84924	TRUE	Down
AT1G53540	0.263602	14.95	-5.7181	7.05548e-05	0.0236793	TRUE	Down
Novel00227	0	0.320465	-5.76899	0.0116619	0.449882	TRUE	Down
AT1G02700	0.0726909	4.27938	-5.77156	0.00751332	0.349632	TRUE	Down
AT4G13610	0	0.322419	-5.78061	0.0323473	0.754534	TRUE	Down
Novel00030	0	0.321768	-5.78227	0.0411401	0.830727	TRUE	Down
AT1G61320	0	0.336293	-5.84587	0.0287728	0.714482	TRUE	Down
Novel00190	0	0.354075	-5.91825	0.0372731	0.803137	TRUE	Down
AT5G16740	0	0.3686	-5.95966	0.00438444	0.268199	TRUE	Down
AT4G25140	0.169612	11.4651	-6.03178	0.0121336	0.459215	TRUE	Down
AT5G12020	0.265556	18.5213	-6.03977	6.52186e-06	0.00401288	TRUE	Down
AT5G19100	0	0.419666	-6.09072	0.0314581	0.744464	TRUE	Down
AT1G64800	0.0242303	2.13096	-6.15194	0.0122756	0.461912	TRUE	Down
Novel00173	0	0.418038	-6.15482	0.0258596	0.679755	TRUE	Down
Novel00310	0	0.419015	-6.15798	0.035158	0.782083	TRUE	Down
AT1G73050	0	0.43582	-6.21418	0.0495525	0.894365	TRUE	Down
AT4G33600	0.0242303	2.26149	-6.23668	0.0311504	0.739288	TRUE	Down
Novel00293	0	0.445459	-6.24791	0.0217415	0.622744	TRUE	Down
AT2G17850	0	0.46487	-6.27916	0.00157241	0.151692	TRUE	Down
AT2G38920	0	0.500108	-6.40745	0.0194352	0.589809	TRUE	Down
Novel00206	0	0.500434	-6.41145	0.0408027	0.830152	TRUE	Down
AT1G28700	0.0237418	2.63303	-6.46818	0.0270082	0.696305	TRUE	Down
AT3G07365	0	0.548894	-6.5007	0.00561312	0.30574	TRUE	Down
AT4G04605	0	0.532741	-6.50082	0.0384469	0.813884	TRUE	Down
AT2G24950	0	0.563094	-6.58005	0.0161481	0.537072	TRUE	Down
AT1G19640	1.31948	129.414	-6.60909	0.00208005	0.174972	TRUE	Down
AT1G23200	3.25057	318.445	-6.61126	0.000722278	0.099036	TRUE	Down
AT4G23560	0.0474835	5.33067	-6.63704	0.0134814	0.486624	TRUE	Down
Novel00168	0	0.659689	-6.80657	0.0125591	0.468404	TRUE	Down
AT1G49435	0	0.661969	-6.81145	0.0305804	0.734319	TRUE	Down
AT5G09640	0	0.709778	-6.91122	0.0189056	0.580859	TRUE	Down
Novel00214	0.0242303	3.64451	-6.92521	0.00297051	0.216443	TRUE	Down
AT2G14690	0.0242303	3.65005	-6.92659	0.0048986	0.284547	TRUE	Down
Novel00354	0	0.82383	-7.12505	0.0430705	0.846391	TRUE	Down
AT2G01280	0	0.849949	-7.15616	0.000208849	0.0492336	TRUE	Down
AT5G62160	0	0.888444	-7.22715	0.0134629	0.486624	TRUE	Down
Novel00335	0.0237418	4.97529	-7.30149	0.00566971	0.307813	TRUE	Down
AT1G03880	0	1.00152	-7.40518	0.0351139	0.781967	TRUE	Down
AT5G50080	0	1.01767	-7.42814	0.0343713	0.776201	TRUE	Down
AT1G62210	0	1.01767	-7.42814	0.0343871	0.776201	TRUE	Down
AT3G24650	0	1.03252	-7.44874	0.0110935	0.438278	TRUE	Down
AT1G52440	0	1.04705	-7.46889	0.00711345	0.340564	TRUE	Down
Novel00246	0	1.09649	-7.53506	0.00853688	0.376695	TRUE	Down
AT1G28170	0.169612	32.5373	-7.53643	0.00142835	0.14693	TRUE	Down
AT1G09550	0.120174	23.4665	-7.5404	0.000553535	0.0868857	TRUE	Down
AT4G08530	0	1.15947	-7.6154	0.00575485	0.30846	TRUE	Down
AT1G25410	0	1.30844	-7.78905	0.0264472	0.688662	TRUE	Down
AT2G23570	0.0484606	13.0672	-7.91311	0.0038803	0.25181	TRUE	Down
AT1G47540	0.0242303	7.25066	-7.91598	0.00250834	0.196099	TRUE	Down
AT4G34520	0	1.45382	-7.94048	0.0238899	0.653112	TRUE	Down
Novel00193	0	1.48613	-7.97207	0.0233688	0.644892	TRUE	Down
AT5G15180	0.261648	69.5561	-8.02053	0.00184467	0.163817	TRUE	Down
AT4G33820	0.121152	35.8485	-8.14272	0.00164631	0.155841	TRUE	Down
AT1G49570	0	1.67964	-8.148	0.0113511	0.442089	TRUE	Down
AT2G34315	0	1.67997	-8.14836	0.0205937	0.603923	TRUE	Down
AT5G25330	0	1.93842	-8.35421	0.0177904	0.564568	TRUE	Down
AT5G42510	0	2.01919	-8.41154	0.00740378	0.347365	TRUE	Down
AT3G58740	0.0237418	10.8064	-8.50283	0.00382569	0.25121	TRUE	Down
Novel00248	0.21563	83.095	-8.51993	1.93705e-35	6.43604e-31	TRUE	Down
AT4G31370	0.0237418	11.5007	-8.59097	0.000554378	0.0868857	TRUE	Down
AT4G28520	0	2.63303	-8.79501	0.013075	0.480035	TRUE	Down
AT1G08483	0	2.77841	-8.8724	0.0122476	0.461547	TRUE	Down
AT1G73290	0	2.81072	-8.88853	0.00666559	0.332459	TRUE	Down
AT1G28590	0.0969212	49.4443	-8.91216	0.000516836	0.0854348	TRUE	Down
AT1G31670	0	2.87533	-8.92177	0.0118728	0.45559	TRUE	Down
AT1G10880	0	2.87533	-8.92177	0.0118745	0.45559	TRUE	Down
AT3G63040	0	2.98808	-8.97712	0.00601026	0.314483	TRUE	Down
AT5G63225	0.265068	140.775	-9.02129	0.000670996	0.0948703	TRUE	Down
AT1G78390	0.0237418	18.1075	-9.24718	0.00183703	0.163638	TRUE	Down
AT3G50990	0.144893	92.7991	-9.26642	0.000764601	0.102517	TRUE	Down
AT5G40420	0	3.92466	-9.3695	0.00179703	0.161442	TRUE	Down
AT4G27150	0	4.11915	-9.4396	0.00831986	0.372053	TRUE	Down
Novel00314	0	4.4742	-9.55871	0.00401772	0.257089	TRUE	Down
AT1G62225	0.119686	96.1297	-9.57911	0.00436882	0.26782	TRUE	Down
AT4G10250	0	5.68572	-9.82566	0.000266375	0.0567345	TRUE	Down
AT1G50650	0	6.00911	-9.98382	0.00597668	0.314483	TRUE	Down
AT4G27160	0	7.41447	-10.2868	0.00500886	0.288931	TRUE	Down
AT1G62080	0.121152	161.824	-10.3165	0.00102073	0.120495	TRUE	Down
AT5G52500	0	7.64062	-10.3301	0.00488194	0.284076	TRUE	Down
AT1G62000	0.0954556	177.689	-10.7735	0.000695524	0.0971533	TRUE	Down
AT5G44120	0	11.9856	-10.9793	0.00160313	0.153503	TRUE	Down
AT5G45770	0	16.9774	-11.4814	0.00252262	0.196195	TRUE	Down
AT1G03103	0	23.8749	-11.9731	0.00201633	0.173051	TRUE	Down
AT1G62060	0.094967	677.203	-12.7094	0.00028712	0.0592537	TRUE	Down
AT5G05020	0	45.973	-12.9183	0.00150676	0.149444	TRUE	Down
AT1G62070	0.0237418	404.226	-13.728	0.000313485	0.0625065	TRUE	Down
AT1G62220	0	107.647	-14.1456	0.00057296	0.0877804	TRUE	Down
AT4G11180	0	222.886	-15.1956	0.000533329	0.0861171	TRUE	Down
